# Supplementary material for: The circadian clock uses different environmental time cues to synchronize emergence and locomotion of the solitary bee Osmia bicornis
Source: Sci Rep. 2019 Nov 28;9:17748. doi: 10.1038/s41598-019-54111-3 (PMC6883065; doi:10.1038/s41598-019-54111-3)
Supplement: Supplementary file 2 — Supplementary dataset 1–4 [file 41598_2019_54111_MOESM2_ESM.csv]

dataset 1 (emergence events)
time	DDm	DDf	DDa	TCm	TCf	TCa	LDm	LDf	LDa
10:00:00	1	0	1	0	0	0	1	0	1
10:30:00	1	0	1	1	0	1	0	0	0
11:00:00	2	0	2	2	0	2	0	0	0
11:30:00	5	0	5	2	0	2	1	0	1
12:00:00	1	0	1	0	0	0	0	0	0
12:30:00	1	0	1	0	0	0	0	0	0
13:00:00	1	0	1	0	0	0	0	0	0
13:30:00	1	0	1	0	0	0	0	0	0
14:00:00	0	0	0	0	0	0	0	0	0
14:30:00	0	0	0	0	0	0	2	0	2
15:00:00	0	0	0	0	0	0	0	0	0
15:30:00	0	0	0	0	0	0	0	1	1
16:00:00	0	0	0	0	0	0	0	0	0
16:30:00	0	0	0	0	0	0	0	0	0
17:00:00	0	0	0	0	0	0	0	0	0
17:30:00	0	0	0	0	0	0	0	0	0
18:00:00	0	0	0	0	0	0	0	0	0
18:30:00	0	0	0	0	0	0	0	0	0
19:00:00	0	0	0	0	0	0	0	0	0
19:30:00	0	0	0	0	0	0	0	0	0
20:00:00	1	0	1	0	0	0	1	0	1
20:30:00	0	0	0	0	0	0	0	0	0
21:00:00	0	0	0	0	0	0	0	0	0
21:30:00	1	0	1	0	0	0	0	0	0
22:00:00	0	0	0	1	0	1	0	0	0
22:30:00	0	0	0	0	0	0	0	0	0
23:00:00	0	0	0	0	0	0	0	0	0
23:30:00	0	0	0	0	0	0	0	0	0
00:00:00	0	0	0	0	0	0	0	0	0
00:30:00	0	0	0	0	0	0	0	0	0
01:00:00	0	0	0	0	0	0	0	0	0
01:30:00	0	0	0	0	0	0	0	0	0
02:00:00	0	0	0	0	0	0	0	0	0
02:30:00	0	0	0	0	0	0	0	0	0
03:00:00	1	0	1	0	0	0	0	0	0
03:30:00	0	0	0	0	0	0	0	0	0
04:00:00	0	0	0	0	0	0	1	0	1
04:30:00	0	0	0	0	0	0	2	0	2
05:00:00	0	0	0	0	0	0	0	0	0
05:30:00	0	0	0	0	0	0	0	0	0
06:00:00	0	0	0	0	0	0	0	0	0
06:30:00	0	0	0	0	0	0	0	0	0
07:00:00	0	0	0	0	0	0	0	0	0
07:30:00	0	0	0	0	0	0	1	0	1
08:00:00	0	0	0	0	0	0	0	0	0
08:30:00	1	0	1	0	0	0	0	0	0
09:00:00	0	0	0	1	0	1	0	0	0
09:30:00	0	0	0	0	0	0	0	0	0
10:00:00	0	0	0	0	0	0	0	0	0
10:30:00	1	0	1	0	0	0	0	0	0
11:00:00	1	0	1	8	0	8	1	0	1
11:30:00	1	0	1	12	0	12	0	0	0
12:00:00	0	0	0	3	1	4	0	0	0
12:30:00	1	0	1	2	1	3	0	0	0
13:00:00	0	0	0	1	0	1	1	0	1
13:30:00	1	0	1	1	0	1	0	0	0
14:00:00	0	0	0	0	0	0	0	0	0
14:30:00	0	0	0	0	0	0	0	0	0
15:00:00	0	0	0	0	0	0	0	0	0
15:30:00	0	0	0	0	0	0	0	1	1
16:00:00	1	0	1	1	0	1	0	0	0
16:30:00	0	0	0	0	0	0	0	0	0
17:00:00	1	0	1	0	0	0	0	0	0
17:30:00	0	0	0	0	0	0	0	0	0
18:00:00	0	0	0	0	0	0	0	0	0
18:30:00	0	0	0	0	0	0	0	0	0
19:00:00	0	0	0	0	0	0	0	0	0
19:30:00	0	0	0	1	0	1	0	0	0
20:00:00	0	0	0	0	0	0	0	0	0
20:30:00	0	0	0	0	0	0	0	0	0
21:00:00	0	0	0	0	0	0	0	0	0
21:30:00	1	0	1	0	0	0	0	0	0
22:00:00	0	1	1	0	0	0	0	0	0
22:30:00	0	0	0	0	0	0	0	0	0
23:00:00	0	0	0	0	0	0	0	0	0
23:30:00	0	0	0	0	0	0	0	0	0
00:00:00	0	0	0	0	0	0	0	0	0
00:30:00	0	0	0	0	0	0	0	0	0
01:00:00	0	0	0	0	0	0	1	0	1
01:30:00	0	0	0	0	0	0	0	0	0
02:00:00	0	0	0	0	0	0	1	0	1
02:30:00	0	0	0	0	0	0	1	0	1
03:00:00	0	0	0	0	0	0	2	0	2
03:30:00	0	0	0	0	0	0	1	0	1
04:00:00	1	0	1	0	0	0	0	0	0
04:30:00	0	0	0	0	0	0	1	0	1
05:00:00	1	0	1	0	0	0	0	0	0
05:30:00	0	0	0	0	0	0	0	0	0
06:00:00	0	0	0	0	0	0	0	0	0
06:30:00	1	0	1	0	0	0	0	0	0
07:00:00	1	0	1	0	0	0	0	0	0
07:30:00	0	0	0	0	0	0	0	0	0
08:00:00	0	0	0	0	0	0	0	0	0
08:30:00	0	0	0	0	0	0	0	0	0
09:00:00	0	0	0	0	0	0	0	0	0
09:30:00	0	1	1	0	0	0	0	0	0
10:00:00	1	0	1	0	0	0	0	0	0
10:30:00	1	0	1	0	0	0	0	0	0
11:00:00	0	0	0	4	2	6	1	0	1
11:30:00	1	0	1	6	8	14	0	0	0
12:00:00	1	1	2	3	1	4	0	0	0
12:30:00	0	0	0	1	0	1	0	0	0
13:00:00	0	0	0	2	0	2	0	0	0
13:30:00	0	0	0	0	0	0	0	0	0
14:00:00	0	0	0	0	0	0	0	0	0
14:30:00	1	0	1	2	0	2	0	0	0
15:00:00	0	0	0	0	0	0	0	0	0
15:30:00	0	0	0	0	0	0	0	0	0
16:00:00	0	0	0	0	0	0	1	1	2
16:30:00	0	0	0	0	0	0	0	0	0
17:00:00	0	0	0	1	0	1	0	0	0
17:30:00	0	0	0	0	0	0	1	0	1
18:00:00	0	0	0	0	0	0	0	0	0
18:30:00	0	0	0	0	0	0	0	0	0
19:00:00	0	0	0	0	0	0	0	0	0
19:30:00	0	0	0	0	0	0	0	0	0
20:00:00	0	0	0	0	0	0	2	0	2
20:30:00	0	0	0	0	0	0	0	0	0
21:00:00	0	0	0	0	0	0	1	0	1
21:30:00	0	0	0	0	0	0	0	0	0
22:00:00	0	0	0	0	0	0	0	0	0
22:30:00	0	0	0	0	0	0	0	0	0
23:00:00	0	0	0	0	0	0	0	0	0
23:30:00	0	0	0	0	0	0	1	0	1
00:00:00	0	0	0	0	0	0	0	0	0
00:30:00	0	0	0	0	0	0	0	0	0
01:00:00	0	0	0	0	0	0	1	0	1
01:30:00	0	0	0	0	0	0	0	0	0
02:00:00	0	0	0	0	0	0	2	0	2
02:30:00	0	0	0	0	0	0	1	2	3
03:00:00	1	0	1	0	0	0	1	1	2
03:30:00	1	0	1	0	0	0	0	0	0
04:00:00	0	0	0	0	0	0	0	0	0
04:30:00	0	0	0	0	0	0	0	0	0
05:00:00	0	0	0	0	0	0	0	0	0
05:30:00	0	0	0	0	0	0	0	1	1
06:00:00	0	0	0	0	0	0	1	0	1
06:30:00	0	0	0	0	0	0	0	0	0
07:00:00	0	0	0	0	0	0	0	0	0
07:30:00	0	0	0	0	0	0	1	0	1
08:00:00	2	0	2	0	0	0	0	0	0
08:30:00	0	0	0	0	0	0	0	0	0
09:00:00	0	0	0	0	0	0	0	0	0
09:30:00	0	0	0	0	0	0	1	0	1
10:00:00	0	0	0	0	0	0	1	0	1
10:30:00	2	0	2	0	0	0	2	0	2
11:00:00	0	0	0	3	2	5	0	0	0
11:30:00	1	0	1	10	7	17	0	0	0
12:00:00	2	1	3	1	1	2	0	0	0
12:30:00	0	0	0	4	1	5	0	0	0
13:00:00	0	0	0	1	1	2	0	0	0
13:30:00	2	1	3	0	0	0	0	0	0
14:00:00	0	0	0	0	0	0	0	0	0
14:30:00	1	0	1	0	0	0	0	0	0
15:00:00	0	0	0	1	0	1	0	0	0
15:30:00	0	0	0	0	0	0	0	0	0
16:00:00	1	0	1	0	0	0	0	0	0
16:30:00	0	0	0	0	0	0	1	0	1
17:00:00	0	1	1	0	0	0	0	0	0
17:30:00	0	0	0	0	0	0	0	0	0
18:00:00	0	0	0	0	0	0	0	0	0
18:30:00	0	0	0	0	0	0	0	0	0
19:00:00	0	0	0	0	0	0	0	0	0
19:30:00	0	0	0	0	0	0	1	1	2
20:00:00	3	0	3	0	0	0	0	1	1
20:30:00	0	0	0	0	0	0	3	0	3
21:00:00	0	0	0	0	0	0	0	0	0
21:30:00	0	0	0	0	0	0	0	0	0
22:00:00	0	0	0	0	0	0	0	0	0
22:30:00	0	0	0	0	0	0	1	0	1
23:00:00	0	0	0	0	0	0	2	0	2
23:30:00	0	0	0	0	0	0	0	0	0
00:00:00	0	0	0	0	0	0	1	0	1
00:30:00	0	0	0	0	0	0	0	1	1
01:00:00	0	0	0	0	0	0	1	1	2
01:30:00	0	0	0	0	0	0	1	0	1
02:00:00	0	0	0	0	0	0	0	0	0
02:30:00	0	0	0	0	0	0	0	0	0
03:00:00	0	0	0	0	0	0	0	0	0
03:30:00	1	0	1	0	0	0	0	1	1
04:00:00	0	0	0	0	0	0	0	1	1
04:30:00	0	0	0	0	0	0	1	0	1
05:00:00	0	0	0	0	0	0	0	0	0
05:30:00	0	0	0	0	0	0	0	0	0
06:00:00	1	0	1	0	0	0	0	0	0
06:30:00	1	0	1	0	0	0	0	0	0
07:00:00	0	0	0	0	0	0	0	1	1
07:30:00	1	1	2	0	0	0	0	0	0
08:00:00	0	0	0	0	0	0	0	0	0
08:30:00	0	0	0	0	0	0	0	0	0
09:00:00	0	0	0	0	0	0	0	0	0
09:30:00	1	0	1	0	0	0	0	0	0
10:00:00	0	0	0	0	0	0	0	0	0
10:30:00	2	0	2	0	0	0	0	0	0
11:00:00	0	1	1	0	0	0	1	0	1
11:30:00	2	0	2	9	6	15	0	0	0
12:00:00	0	0	0	2	3	5	0	0	0
12:30:00	1	1	2	1	0	1	0	0	0
13:00:00	0	0	0	2	2	4	0	0	0
13:30:00	2	0	2	0	0	0	0	0	0
14:00:00	0	0	0	0	0	0	1	0	1
14:30:00	1	1	2	1	1	2	0	0	0
15:00:00	1	0	1	0	0	0	1	0	1
15:30:00	0	1	1	0	0	0	0	0	0
16:00:00	1	1	2	0	0	0	0	0	0
16:30:00	0	1	1	0	0	0	0	0	0
17:00:00	0	0	0	0	0	0	0	0	0
17:30:00	0	0	0	0	0	0	0	1	1
18:00:00	0	0	0	0	0	0	0	0	0
18:30:00	0	0	0	0	0	0	0	0	0
19:00:00	0	0	0	0	0	0	1	0	1
19:30:00	0	0	0	0	0	0	0	0	0
20:00:00	0	0	0	0	0	0	0	0	0
20:30:00	0	1	1	0	0	0	0	0	0
21:00:00	0	0	0	0	0	0	0	0	0
21:30:00	0	0	0	0	0	0	0	0	0
22:00:00	0	0	0	0	0	0	1	0	1
22:30:00	0	0	0	0	0	0	0	0	0
23:00:00	0	0	0	0	0	0	0	0	0
23:30:00	0	0	0	0	0	0	0	1	1
00:00:00	0	0	0	0	0	0	0	0	0
00:30:00	0	0	0	0	0	0	0	1	1
01:00:00	0	0	0	0	0	0	0	1	1
01:30:00	1	0	1	0	0	0	0	0	0
02:00:00	0	0	0	0	0	0	0	1	1
02:30:00	0	0	0	0	0	0	0	0	0
03:00:00	1	0	1	0	0	0	0	1	1
03:30:00	0	0	0	0	0	0	0	0	0
04:00:00	1	0	1	0	0	0	1	1	2
04:30:00	0	0	0	0	0	0	0	2	2
05:00:00	0	0	0	0	0	0	0	2	2
05:30:00	0	0	0	0	0	0	0	1	1
06:00:00	0	0	0	0	0	0	0	0	0
06:30:00	1	0	1	0	0	0	0	0	0
07:00:00	1	0	1	0	0	0	0	0	0
07:30:00	1	0	1	0	0	0	1	0	1
08:00:00	0	1	1	0	0	0	0	0	0
08:30:00	1	0	1	0	0	0	0	1	1
09:00:00	0	1	1	0	0	0	0	0	0
09:30:00	0	0	0	0	0	0	0	0	0
10:00:00	2	0	2	0	0	0	0	0	0
10:30:00	1	3	4	0	0	0	0	0	0
11:00:00	1	1	2	3	2	5	0	0	0
11:30:00	0	0	0	2	1	3	1	0	1
12:00:00	0	0	0	0	2	2	0	0	0
12:30:00	0	0	0	0	0	0	0	0	0
13:00:00	1	0	1	0	0	0	0	0	0
13:30:00	1	0	1	1	1	2	0	1	1
14:00:00	0	1	1	0	0	0	0	0	0
14:30:00	0	0	0	1	1	2	0	0	0
15:00:00	0	0	0	0	0	0	0	0	0
15:30:00	0	0	0	0	0	0	0	0	0
16:00:00	0	2	2	0	0	0	0	0	0
16:30:00	0	0	0	0	0	0	0	0	0
17:00:00	0	0	0	0	0	0	0	1	1
17:30:00	0	0	0	0	0	0	0	0	0
18:00:00	0	0	0	0	0	0	0	0	0
18:30:00	0	0	0	0	0	0	0	0	0
19:00:00	0	0	0	0	0	0	0	1	1
19:30:00	0	1	1	0	0	0	0	0	0
20:00:00	0	0	0	0	0	0	0	0	0
20:30:00	0	0	0	0	0	0	0	0	0
21:00:00	0	0	0	0	0	0	0	0	0
21:30:00	0	0	0	0	0	0	0	0	0
22:00:00	0	0	0	0	0	0	1	1	2
22:30:00	0	0	0	0	0	0	0	0	0
23:00:00	0	0	0	0	0	0	0	0	0
23:30:00	0	0	0	0	0	0	0	1	1
00:00:00	0	0	0	0	0	0	1	0	1
00:30:00	0	0	0	0	0	0	0	1	1
01:00:00	1	0	1	0	0	0	1	2	3
01:30:00	0	0	0	0	0	0	0	3	3
02:00:00	0	0	0	0	0	0	0	1	1
02:30:00	0	0	0	0	0	0	1	0	1
03:00:00	0	0	0	0	0	0	0	0	0
03:30:00	0	0	0	0	0	0	0	0	0
04:00:00	1	0	1	0	0	0	0	0	0
04:30:00	0	0	0	0	0	0	0	1	1
05:00:00	0	0	0	0	0	0	0	0	0
05:30:00	0	0	0	0	0	0	0	2	2
06:00:00	1	0	1	0	0	0	0	1	1
06:30:00	0	0	0	0	0	0	0	0	0
07:00:00	1	0	1	0	0	0	0	1	1
07:30:00	0	0	0	0	0	0	0	1	1
08:00:00	0	0	0	0	0	0	0	0	0
08:30:00	0	0	0	0	0	0	0	0	0
09:00:00	0	0	0	0	0	0	0	0	0
09:30:00	0	1	1	0	0	0	0	0	0
10:00:00	0	0	0	0	0	0	0	1	1
10:30:00	0	1	1	0	0	0	0	0	0
11:00:00	0	0	0	1	1	2	0	0	0
11:30:00	1	0	1	2	2	4	0	0	0
12:00:00	0	0	0	0	1	1	0	0	0
12:30:00	0	0	0	0	0	0	0	0	0
13:00:00	0	0	0	1	1	2	0	0	0
13:30:00	0	2	2	1	1	2	0	0	0
14:00:00	0	0	0	1	1	2	0	0	0
14:30:00	0	0	0	0	0	0	0	0	0
15:00:00	1	1	2	0	0	0	0	0	0
15:30:00	1	0	1	0	0	0	0	0	0
16:00:00	0	0	0	0	0	0	0	0	0
16:30:00	0	0	0	0	0	0	0	0	0
17:00:00	0	0	0	0	0	0	0	0	0
17:30:00	0	1	1	0	0	0	0	0	0
18:00:00	0	0	0	0	0	0	0	0	0
18:30:00	0	0	0	0	0	0	0	0	0
19:00:00	0	0	0	0	0	0	0	1	1
19:30:00	1	0	1	0	0	0	0	0	0
20:00:00	0	0	0	0	0	0	0	0	0
20:30:00	0	0	0	0	0	0	0	0	0
21:00:00	0	0	0	0	0	0	0	0	0
21:30:00	0	0	0	0	0	0	0	0	0
22:00:00	0	0	0	0	0	0	0	0	0
22:30:00	0	0	0	0	0	0	0	0	0
23:00:00	0	0	0	0	0	0	0	1	1
23:30:00	0	0	0	0	0	0	0	0	0
00:00:00	0	0	0	0	0	0	0	0	0
00:30:00	0	0	0	0	0	0	0	0	0
01:00:00	0	0	0	0	0	0	0	0	0
01:30:00	0	0	0	0	0	0	1	0	1
02:00:00	0	0	0	0	0	0	0	0	0
02:30:00	0	0	0	0	0	0	0	0	0
03:00:00	0	0	0	0	0	0	0	0	0
03:30:00	0	0	0	0	0	0	0	0	0
04:00:00	0	0	0	0	0	0	0	0	0
04:30:00	0	0	0	0	0	0	0	0	0
05:00:00	0	0	0	0	0	0	0	0	0
05:30:00	0	1	1	0	0	0	0	0	0
06:00:00	0	1	1	0	0	0	0	1	1
06:30:00	0	0	0	0	0	0	0	0	0
07:00:00	0	2	2	0	0	0	0	0	0
07:30:00	0	0	0	0	0	0	0	0	0
08:00:00	0	1	1	0	0	0	0	0	0
08:30:00	0	0	0	0	0	0	0	0	0
09:00:00	0	0	0	0	0	0	0	0	0
09:30:00	0	0	0	0	0	0	0	0	0
10:00:00	0	1	1	0	0	0	0	0	0
10:30:00	0	0	0	0	0	0	0	0	0
11:00:00	0	0	0	0	0	0	0	0	0
11:30:00	0	0	0	0	2	2	0	0	0
12:00:00	0	0	0	0	1	1	0	0	0
12:30:00	0	1	1	0	0	0	0	0	0
13:00:00	0	0	0	0	1	1	0	0	0
13:30:00	0	0	0	0	0	0	0	1	1
14:00:00	0	0	0	0	0	0	0	0	0
14:30:00	0	1	1	0	0	0	0	1	1
15:00:00	0	0	0	0	0	0	0	0	0
15:30:00	0	1	1	0	0	0	0	1	1
16:00:00	0	0	0	0	0	0	0	0	0
16:30:00	0	0	0	0	0	0	0	0	0
17:00:00	0	0	0	0	0	0	0	0	0
17:30:00	0	1	1	0	0	0	0	0	0
18:00:00	0	1	1	0	0	0	0	0	0
18:30:00	0	0	0	0	0	0	0	0	0
19:00:00	0	0	0	0	0	0	0	0	0
19:30:00	0	0	0	0	0	0	0	1	1
20:00:00	0	0	0	0	0	0	0	0	0
20:30:00	0	1	1	0	0	0	0	1	1
21:00:00	0	2	2	0	0	0	0	0	0
21:30:00	0	0	0	0	0	0	0	0	0
22:00:00	1	0	1	0	0	0	0	1	1
22:30:00	0	0	0	0	0	0	0	0	0
23:00:00	0	1	1	0	0	0	0	0	0
23:30:00	0	0	0	0	0	0	0	0	0
00:00:00	0	0	0	0	0	0	0	0	0
00:30:00	0	0	0	0	0	0	0	1	1
01:00:00	0	1	1	0	0	0	0	0	0
01:30:00	0	0	0	0	0	0	0	0	0
02:00:00	0	0	0	0	0	0	0	0	0
02:30:00	0	0	0	0	0	0	0	0	0
03:00:00	0	0	0	0	0	0	0	0	0
03:30:00	0	0	0	0	0	0	0	0	0
04:00:00	0	0	0	0	0	0	0	0	0
04:30:00	0	1	1	0	0	0	0	1	1
05:00:00	0	0	0	0	0	0	0	0	0
05:30:00	0	1	1	0	0	0	0	0	0
06:00:00	0	0	0	0	0	0	0	0	0
06:30:00	0	1	1	0	0	0	0	0	0
07:00:00	0	0	0	0	0	0	0	0	0
07:30:00	0	1	1	0	0	0	0	0	0
08:00:00	0	0	0	0	0	0	0	0	0
08:30:00	0	0	0	0	0	0	0	0	0
09:00:00	0	0	0	0	0	0	0	0	0
09:30:00	0	0	0	0	0	0	0	0	0
10:00:00	0	0	0	0	0	0	0	0	0
10:30:00	0	1	1	0	0	0	0	0	0
11:00:00	0	2	2	0	3	3	0	0	0
11:30:00	0	0	0	0	0	0	0	0	0
12:00:00	0	1	1	0	0	0	0	0	0
12:30:00	0	0	0	0	0	0	0	1	1
13:00:00	0	1	1	0	0	0	0	0	0
13:30:00	0	0	0	0	0	0	0	0	0
14:00:00	0	2	2	0	1	1	0	1	1
14:30:00	0	0	0	0	0	0	0	0	0
15:00:00	1	0	1	0	0	0	0	0	0
15:30:00	0	0	0	0	0	0	0	0	0
16:00:00	0	0	0	0	0	0	0	0	0
16:30:00	0	1	1	0	0	0	0	0	0
17:00:00	0	1	1	0	0	0	0	0	0
17:30:00	0	0	0	0	0	0	0	0	0
18:00:00	0	1	1	0	0	0	0	1	1
18:30:00	0	0	0	0	0	0	0	0	0
19:00:00	0	0	0	0	0	0	0	0	0
19:30:00	0	1	1	0	0	0	0	3	3
20:00:00	0	0	0	0	0	0	0	0	0
20:30:00	0	0	0	0	0	0	0	1	1
21:00:00	0	1	1	0	0	0	0	2	2
21:30:00	0	0	0	0	0	0	0	0	0
22:00:00	0	1	1	0	0	0	0	0	0
22:30:00	0	0	0	0	0	0	0	0	0
23:00:00	0	0	0	0	0	0	0	0	0
23:30:00	0	0	0	0	0	0	0	0	0
00:00:00	0	0	0	0	0	0	0	0	0
00:30:00	0	1	1	0	0	0	0	0	0
01:00:00	0	0	0	0	0	0	0	1	1
01:30:00	0	1	1	0	0	0	0	0	0
02:00:00	0	0	0	0	0	0	0	0	0
02:30:00	0	0	0	0	0	0	0	0	0
03:00:00	0	0	0	0	0	0	0	0	0
03:30:00	0	0	0	0	0	0	0	0	0
04:00:00	0	0	0	0	0	0	0	0	0
04:30:00	0	1	1	0	0	0	0	0	0
05:00:00	0	0	0	0	0	0	0	0	0
05:30:00	0	0	0	0	0	0	0	0	0
06:00:00	0	0	0	0	0	0	0	0	0
06:30:00	0	0	0	0	0	0	0	0	0
07:00:00	0	0	0	0	0	0	0	1	1
07:30:00	0	0	0	0	0	0	0	0	0
08:00:00	0	1	1	0	0	0	1	0	1
08:30:00	0	1	1	0	0	0	0	0	0
09:00:00	0	0	0	0	0	0	0	0	0
09:30:00	0	0	0	0	0	0	0	0	0
10:00:00	0	0	0	0	0	0	0	0	0
10:30:00	0	0	0	0	0	0	0	0	0
11:00:00	0	0	0	0	0	0	0	1	1
11:30:00	0	0	0	0	0	0	0	1	1
12:00:00	0	0	0	0	1	1	0	1	1
12:30:00	0	0	0	0	1	1	0	0	0
13:00:00	0	0	0	0	0	0	0	0	0
13:30:00	0	1	1	0	0	0	0	0	0
14:00:00	0	0	0	0	0	0	0	0	0
14:30:00	0	0	0	0	0	0	0	0	0
15:00:00	0	0	0	0	0	0	0	0	0
15:30:00	0	0	0	0	0	0	0	1	1
16:00:00	0	0	0	0	0	0	0	0	0
16:30:00	0	1	1	0	0	0	0	0	0
17:00:00	0	0	0	0	0	0	0	0	0
17:30:00	0	0	0	0	0	0	0	0	0
18:00:00	0	0	0	0	0	0	0	0	0
18:30:00	0	1	1	0	0	0	0	0	0
19:00:00	0	0	0	0	0	0	0	0	0
19:30:00	0	0	0	0	0	0	0	0	0
20:00:00	0	0	0	0	0	0	0	1	1
20:30:00	0	0	0	0	0	0	0	1	1
21:00:00	0	0	0	0	0	0	0	0	0
21:30:00	1	1	2	0	0	0	0	0	0
22:00:00	0	0	0	0	0	0	0	0	0
22:30:00	0	0	0	0	0	0	0	0	0
23:00:00	0	0	0	0	0	0	0	0	0
23:30:00	0	0	0	0	0	0	0	0	0
00:00:00	0	0	0	0	0	0	0	0	0
00:30:00	0	0	0	0	0	0	0	2	2
01:00:00	0	0	0	0	0	0	0	0	0
01:30:00	0	0	0	0	0	0	0	0	0
02:00:00	0	0	0	0	0	0	0	0	0
02:30:00	0	0	0	0	0	0	0	0	0
03:00:00	0	0	0	0	0	0	0	0	0
03:30:00	0	1	1	0	0	0	0	0	0
04:00:00	0	0	0	0	0	0	0	0	0
04:30:00	0	0	0	0	0	0	0	0	0
05:00:00	0	0	0	0	0	0	0	0	0
05:30:00	0	0	0	0	0	0	0	1	1
06:00:00	0	1	1	0	0	0	0	0	0
06:30:00	0	0	0	0	0	0	0	1	1
07:00:00	0	0	0	0	0	0	0	0	0
07:30:00	0	0	0	0	0	0	0	0	0
08:00:00	0	0	0	0	0	0	0	1	1
08:30:00	0	0	0	0	0	0	0	0	0
09:00:00	0	0	0	0	0	0	0	0	0
09:30:00	0	0	0	0	0	0	0	0	0
10:00:00	0	0	0	0	0	0	0	0	0
10:30:00	0	0	0	0	0	0	0	0	0
11:00:00	0	0	0	0	1	1	0	0	0
11:30:00	0	0	0	0	1	1	0	0	0
12:00:00	0	0	0	0	2	2	0	0	0
12:30:00	0	0	0	0	1	1	0	0	0
13:00:00	0	0	0	0	0	0	0	0	0
13:30:00	0	0	0	0	0	0	0	0	0
14:00:00	0	1	1	0	0	0	0	1	1
14:30:00	0	0	0	0	0	0	0	0	0
15:00:00	0	0	0	0	0	0	0	0	0
15:30:00	0	0	0	0	0	0	0	0	0
16:00:00	0	0	0	0	0	0	0	0	0
16:30:00	0	0	0	0	0	0	0	0	0
17:00:00	0	0	0	0	0	0	0	0	0
17:30:00	0	0	0	0	0	0	0	0	0
18:00:00	0	1	1	0	0	0	0	0	0
18:30:00	1	1	2	0	0	0	0	0	0
19:00:00	0	0	0	0	0	0	0	0	0
19:30:00	0	1	1	0	0	0	0	0	0
20:00:00	1	0	1	0	0	0	0	1	1
20:30:00	0	0	0	0	0	0	0	0	0
21:00:00	0	0	0	0	0	0	0	0	0
21:30:00	0	0	0	0	0	0	0	0	0
22:00:00	0	0	0	0	0	0	0	0	0
22:30:00	0	0	0	0	0	0	0	0	0
23:00:00	0	0	0	0	0	0	0	0	0
23:30:00	0	0	0	0	0	0	0	0	0
00:00:00	0	0	0	0	0	0	0	0	0
00:30:00	0	0	0	0	0	0	0	0	0
01:00:00	0	0	0	0	0	0	0	1	1
01:30:00	0	0	0	0	0	0	0	0	0
02:00:00	0	0	0	0	0	0	0	0	0
02:30:00	0	0	0	0	0	0	0	0	0
03:00:00	0	0	0	0	0	0	0	0	0
03:30:00	0	0	0	0	0	0	0	0	0
04:00:00	0	0	0	0	0	0	0	0	0
04:30:00	0	0	0	0	0	0	0	0	0
05:00:00	0	0	0	0	0	0	0	0	0
05:30:00	0	0	0	0	0	0	0	0	0
06:00:00	0	0	0	0	0	0	0	0	0
06:30:00	0	0	0	0	0	0	0	0	0
07:00:00	0	0	0	0	0	0	0	0	0
07:30:00	0	0	0	0	0	0	0	0	0
08:00:00	0	0	0	0	0	0	0	0	0
08:30:00	1	0	1	0	0	0	0	0	0
09:00:00	0	0	0	0	0	0	0	0	0
09:30:00	0	0	0	0	0	0	0	0	0
10:00:00	0	1	1	0	0	0	0	0	0
10:30:00	0	1	1	0	0	0	0	0	0
11:00:00	0	0	0	0	1	1	0	0	0
11:30:00	0	0	0	0	0	0	0	1	1
12:00:00	0	0	0	0	2	2	0	0	0
12:30:00	0	0	0	0	0	0	0	0	0
13:00:00	0	0	0	0	0	0	0	0	0
13:30:00	0	0	0	0	0	0	0	0	0
14:00:00	0	0	0	0	0	0	0	0	0
14:30:00	0	0	0	0	0	0	0	0	0
15:00:00	0	0	0	0	0	0	0	0	0
15:30:00	0	0	0	0	0	0	0	0	0
16:00:00	0	1	1	0	0	0	0	0	0
16:30:00	0	0	0	0	0	0	0	0	0
17:00:00	0	0	0	0	0	0	0	0	0
17:30:00	0	0	0	0	0	0	0	0	0
18:00:00	0	0	0	0	0	0	0	0	0
18:30:00	0	1	1	0	0	0	0	1	1
19:00:00	0	0	0	0	0	0	0	0	0
19:30:00	0	0	0	0	0	0	0	0	0
20:00:00	0	0	0	0	0	0	0	0	0
20:30:00	0	0	0	0	0	0	0	0	0
21:00:00	0	0	0	0	0	0	0	0	0
21:30:00	0	0	0	0	0	0	0	0	0
22:00:00	0	0	0	0	0	0	0	0	0
22:30:00	0	1	1	0	0	0	0	0	0
23:00:00	0	0	0	0	0	0	0	0	0
23:30:00	0	0	0	0	0	0	0	0	0
00:00:00	0	0	0	0	0	0	0	0	0
00:30:00	0	0	0	0	0	0	0	0	0
01:00:00	0	0	0	0	0	0	0	0	0
01:30:00	0	0	0	0	0	0	0	0	0
02:00:00	0	0	0	0	0	0	0	0	0
02:30:00	0	0	0	0	0	0	0	0	0
03:00:00	0	0	0	0	0	0	0	0	0
03:30:00	0	0	0	0	0	0	0	0	0
04:00:00	0	0	0	0	0	0	0	0	0
04:30:00	0	0	0	0	0	0	0	0	0
05:00:00	0	0	0	0	0	0	0	0	0
05:30:00	0	0	0	0	0	0	0	0	0
06:00:00	0	0	0	0	0	0	0	0	0
06:30:00	0	0	0	0	0	0	0	1	1
07:00:00	0	0	0	0	0	0	0	0	0
07:30:00	0	0	0	0	0	0	0	0	0
08:00:00	0	0	0	0	0	0	0	0	0
08:30:00	0	0	0	0	0	0	0	0	0
09:00:00	0	0	0	0	0	0	0	1	1
09:30:00	0	1	1	0	0	0	0	0	0
10:00:00	0	0	0	0	0	0	0	0	0
10:30:00	0	0	0	0	0	0	0	1	1
11:00:00	0	0	0	0	0	0	0	0	0
11:30:00	0	0	0	0	1	1	0	0	0
12:00:00	0	1	1	0	2	2	0	0	0
12:30:00	0	0	0	0	0	0	0	1	1
13:00:00	0	0	0	0	0	0	0	0	0
13:30:00	0	0	0	0	0	0	0	0	0
14:00:00	0	0	0	0	0	0	0	0	0
14:30:00	0	0	0	0	1	1	0	0	0
15:00:00	0	0	0	0	0	0	0	0	0
15:30:00	0	0	0	0	0	0	0	0	0
16:00:00	0	0	0	0	0	0	0	0	0
16:30:00	0	1	1	0	0	0	0	1	1
17:00:00	0	0	0	0	0	0	0	0	0
17:30:00	0	0	0	0	0	0	0	0	0
18:00:00	0	0	0	0	0	0	0	0	0
18:30:00	0	0	0	0	0	0	0	0	0
19:00:00	0	0	0	0	0	0	0	0	0
19:30:00	0	0	0	0	0	0	0	0	0
20:00:00	0	0	0	0	0	0	0	0	0
20:30:00	0	0	0	0	0	0	0	0	0
21:00:00	0	0	0	0	0	0	0	0	0
21:30:00	0	0	0	0	0	0	0	0	0
22:00:00	0	0	0	0	0	0	0	0	0
22:30:00	0	0	0	0	0	0	0	0	0
23:00:00	0	0	0	0	0	0	0	0	0
23:30:00	0	0	0	0	0	0	0	0	0
00:00:00	0	0	0	0	0	0	0	0	0
00:30:00	0	0	0	0	0	0	0	0	0
01:00:00	0	0	0	0	0	0	0	0	0
01:30:00	0	0	0	0	0	0	0	0	0
02:00:00	0	0	0	0	0	0	0	0	0
02:30:00	0	0	0	0	0	0	0	0	0
03:00:00	0	1	1	0	0	0	0	0	0
03:30:00	0	0	0	0	0	0	0	0	0
04:00:00	0	0	0	0	0	0	0	0	0
04:30:00	0	0	0	0	0	0	0	0	0
05:00:00	0	0	0	0	0	0	0	0	0
05:30:00	0	0	0	0	0	0	0	0	0
06:00:00	0	0	0	0	0	0	0	0	0
06:30:00	0	0	0	0	0	0	0	0	0
07:00:00	0	0	0	0	0	0	0	0	0
07:30:00	0	0	0	0	0	0	0	0	0
08:00:00	0	0	0	0	0	0	0	0	0
08:30:00	0	1	1	0	0	0	0	1	1
09:00:00	0	1	1	0	0	0	0	0	0
09:30:00	0	0	0	0	0	0	0	1	1
dataset 2 (time of emergence events_minutes)
mTC	fTC
139	136
146	216
178	262
181	269
203	278
205	279
262	294
273	297
274	302
278	304
280	306
282	311
285	322
319	326
319	338
330	342
330	348
330	353
333	355
334	371
337	372
339	374
344	374
345	377
345	378
349	385
351	386
352	388
355	392
356	397
361	399
362	406
368	417
368	454
374	455
393	456
394	482
409	507
419	512
426	523
427	523
435
435
441
443
454
474
511
533
583
625
662
667
682
774
dataset 3 (movements_200-400 lux)
time	Bee 1	Bee 2	Bee 3	Bee 4	Bee 5	Bee 6	Bee 7	Bee 8	Bee 9	Bee 10	Bee 11	Bee 12	light channel signal
17:01:00	0	0	0	9	0	0	0	0	0	0	0	0	1
17:02:00	2	4	0	5	0	0	0	3	0	0	0	0	1
17:03:00	3	6	0	6	0	0	0	0	0	0	0	0	1
17:04:00	0	3	0	7	0	0	0	0	0	0	0	0	1
17:05:00	2	2	0	23	0	0	0	0	0	0	0	6	1
17:06:00	4	4	0	7	2	0	0	0	0	0	0	4	1
17:07:00	0	13	0	8	4	37	0	0	0	0	0	2	1
17:08:00	6	0	0	1	3	4	0	0	0	0	0	0	1
17:09:00	6	1	0	4	0	8	0	0	0	0	0	1	1
17:10:00	3	5	0	8	4	3	0	0	0	0	0	16	1
17:11:00	2	3	0	6	3	0	0	0	0	0	0	0	1
17:12:00	3	2	0	3	1	1	0	0	0	0	0	0	1
17:13:00	4	6	0	28	0	4	0	0	0	0	0	1	1
17:14:00	3	4	0	7	1	1	0	0	0	0	0	2	1
17:15:00	3	3	0	7	0	0	1	0	0	0	0	3	1
17:16:00	2	13	0	6	1	0	0	0	0	0	0	2	1
17:17:00	2	7	0	8	0	2	7	0	0	0	0	2	1
17:18:00	3	5	0	7	2	3	4	0	0	0	0	2	1
17:19:00	2	3	0	7	0	5	8	0	0	0	0	3	1
17:20:00	4	6	0	4	1	0	2	0	0	0	0	5	1
17:21:00	2	3	0	6	0	0	0	0	0	0	0	2	1
17:22:00	0	2	0	9	1	0	0	0	0	0	0	2	1
17:23:00	0	5	0	1	1	8	8	0	0	0	0	0	1
17:24:00	0	6	0	8	0	1	2	0	0	0	0	0	1
17:25:00	0	2	0	7	2	1	5	0	0	0	0	0	1
17:26:00	0	2	0	4	1	1	3	0	0	0	0	0	1
17:27:00	0	0	0	4	1	5	0	0	0	0	0	0	1
17:28:00	0	3	0	8	1	2	0	0	0	0	0	0	1
17:29:00	0	11	0	7	0	3	0	0	0	0	0	0	1
17:30:00	0	10	0	4	1	0	0	0	0	0	0	0	1
17:31:00	0	4	0	3	1	3	0	0	0	0	0	0	1
17:32:00	0	3	0	5	2	15	0	0	0	0	0	0	1
17:33:00	0	2	0	8	2	63	0	0	0	0	0	0	1
17:34:00	1	7	0	4	2	49	0	0	0	0	0	0	1
17:35:00	4	7	0	3	1	29	0	0	0	0	0	0	1
17:36:00	4	6	0	5	3	41	0	0	0	0	0	0	1
17:37:00	3	4	0	7	1	5	0	0	0	0	0	0	1
17:38:00	4	4	0	2	1	3	2	0	0	0	0	0	1
17:39:00	1	3	0	21	3	5	0	0	0	0	0	0	1
17:40:00	5	5	0	1	1	4	3	0	0	0	0	0	1
17:41:00	2	3	0	0	2	0	5	0	0	0	0	0	1
17:42:00	3	4	0	6	4	0	6	0	0	0	0	0	1
17:43:00	3	6	0	7	1	2	1	0	0	0	0	0	1
17:44:00	1	5	0	6	1	4	5	0	0	0	0	0	1
17:45:00	3	5	0	4	1	4	4	0	0	0	0	0	1
17:46:00	3	1	0	7	1	6	4	0	0	0	0	0	1
17:47:00	3	1	0	3	5	0	3	0	0	0	0	0	1
17:48:00	3	3	0	5	3	0	0	0	0	0	0	0	1
17:49:00	6	6	0	3	2	19	1	0	0	0	0	0	1
17:50:00	2	4	0	6	4	1	0	0	0	0	0	0	1
17:51:00	2	6	0	2	2	0	2	0	0	0	0	0	1
17:52:00	3	3	0	5	1	0	3	0	0	0	0	0	1
17:53:00	1	8	0	3	0	0	0	0	0	0	0	0	1
17:54:00	2	28	0	0	5	0	1	0	0	0	0	4	1
17:55:00	2	6	0	5	2	0	2	0	0	0	0	4	1
17:56:00	3	8	0	5	3	0	0	0	0	0	0	3	1
17:57:00	0	7	0	5	2	0	0	0	0	0	0	3	1
17:58:00	4	12	0	5	1	0	0	0	0	0	0	0	1
17:59:00	2	8	0	6	0	0	0	0	0	0	0	0	1
18:00:00	2	4	0	6	3	0	0	0	0	0	0	0	1
18:01:00	3	4	0	6	1	0	4	0	0	0	0	0	1
18:02:00	2	2	0	3	1	0	3	0	0	0	0	0	1
18:03:00	3	2	0	4	3	0	0	0	0	0	0	0	1
18:04:00	2	9	0	2	3	0	3	0	0	0	0	0	1
18:05:00	1	9	0	9	2	0	1	0	0	0	0	0	1
18:06:00	3	4	0	1	3	0	1	0	0	0	0	10	1
18:07:00	1	8	0	4	3	0	0	0	0	0	0	4	1
18:08:00	1	4	0	5	2	0	0	0	0	0	0	0	1
18:09:00	4	5	0	8	2	0	0	0	0	0	0	0	1
18:10:00	2	8	0	5	2	0	1	0	0	0	0	0	1
18:11:00	4	4	0	6	3	1	1	0	0	0	0	0	1
18:12:00	3	7	0	6	0	1	1	0	0	0	0	0	1
18:13:00	4	6	0	8	1	0	4	0	0	0	0	0	1
18:14:00	3	4	0	10	0	0	0	0	0	0	0	0	1
18:15:00	1	5	0	3	0	0	2	0	0	9	0	0	1
18:16:00	4	7	0	2	0	0	0	0	0	0	0	0	1
18:17:00	4	4	0	4	2	0	0	0	0	0	0	0	1
18:18:00	2	6	0	6	5	0	0	0	0	0	0	0	1
18:19:00	1	7	0	5	0	0	2	0	0	0	0	0	1
18:20:00	2	9	0	4	3	0	3	0	0	0	0	0	1
18:21:00	2	8	0	7	4	0	1	0	0	10	0	0	1
18:22:00	1	3	0	8	3	0	2	0	0	0	0	0	1
18:23:00	1	5	0	10	1	0	0	0	0	0	0	0	1
18:24:00	5	2	0	5	5	0	2	0	0	0	0	0	1
18:25:00	2	6	0	9	3	0	0	0	0	0	0	0	1
18:26:00	0	5	0	5	5	0	0	0	0	0	0	0	1
18:27:00	0	6	0	2	3	0	1	0	0	0	0	0	1
18:28:00	0	6	0	4	4	0	4	0	0	0	0	0	1
18:29:00	0	8	0	4	1	0	3	0	0	0	0	0	1
18:30:00	0	5	0	8	2	0	0	0	0	4	0	0	1
18:31:00	0	2	0	8	3	4	4	0	0	5	0	0	1
18:32:00	0	5	0	2	3	4	1	0	0	3	0	0	1
18:33:00	0	5	0	5	4	0	1	0	0	4	0	0	1
18:34:00	0	5	0	2	0	4	2	0	0	0	0	0	1
18:35:00	0	5	0	7	4	4	2	0	0	0	0	24	1
18:36:00	0	0	0	8	3	2	1	0	0	0	0	7	1
18:37:00	0	4	0	6	3	8	3	0	0	1	0	0	1
18:38:00	0	8	0	4	4	4	4	0	0	3	0	0	1
18:39:00	0	4	0	5	3	5	3	0	0	0	0	0	1
18:40:00	0	3	0	6	1	2	5	0	0	4	0	0	1
18:41:00	0	6	0	7	1	1	1	0	0	4	0	0	1
18:42:00	0	5	0	5	2	5	0	0	0	2	0	0	1
18:43:00	0	6	0	4	2	3	0	0	0	1	0	0	1
18:44:00	0	8	0	7	3	0	0	0	0	4	0	0	1
18:45:00	0	9	0	5	1	2	2	0	0	0	0	0	1
18:46:00	11	7	0	8	3	0	2	0	0	0	0	0	1
18:47:00	18	2	0	18	0	0	0	0	0	0	0	0	1
18:48:00	0	3	0	48	0	0	1	0	0	0	0	0	1
18:49:00	0	6	0	2	0	0	3	0	0	5	0	0	1
18:50:00	0	5	0	6	12	0	0	0	0	2	0	0	1
18:51:00	0	5	0	5	0	0	3	0	0	3	0	0	1
18:52:00	0	4	0	3	1	0	5	0	0	1	0	0	1
18:53:00	0	6	0	3	2	0	4	0	0	1	0	0	1
18:54:00	0	6	0	5	4	0	3	0	0	1	0	0	1
18:55:00	0	4	0	5	3	0	2	0	0	2	0	0	1
18:56:00	0	7	0	3	4	0	0	0	0	0	0	0	1
18:57:00	0	3	0	0	2	0	0	0	0	4	0	0	1
18:58:00	0	4	0	0	2	0	2	0	0	4	0	0	1
18:59:00	0	5	0	0	2	0	2	0	0	0	0	0	1
19:00:00	0	6	0	4	3	0	2	0	0	0	0	0	1
19:01:00	0	4	0	7	3	7	2	0	0	0	0	0	1
19:02:00	0	5	0	5	2	31	3	0	0	0	0	0	1
19:03:00	2	4	0	5	2	10	1	0	0	3	0	0	1
19:04:00	2	7	0	3	2	37	0	0	0	4	0	0	1
19:05:00	4	1	0	5	0	69	0	0	0	3	0	0	1
19:06:00	0	0	0	2	0	59	2	0	0	5	0	0	1
19:07:00	4	8	0	4	0	54	2	0	0	4	0	0	1
19:08:00	3	5	0	5	0	48	1	0	0	0	0	0	1
19:09:00	2	4	0	1	0	41	1	0	0	0	0	0	1
19:10:00	1	6	0	0	0	19	1	0	0	1	0	0	1
19:11:00	2	6	0	0	2	51	1	0	0	3	0	0	1
19:12:00	2	6	0	0	2	1	2	0	0	5	0	0	1
19:13:00	5	7	0	0	2	39	1	0	0	3	0	0	1
19:14:00	3	4	0	0	2	20	4	0	0	1	0	0	1
19:15:00	3	6	0	0	2	2	0	0	0	3	0	0	1
19:16:00	3	6	0	0	2	1	2	0	0	3	0	0	1
19:17:00	2	7	0	1	2	4	0	0	0	0	0	0	1
19:18:00	2	6	0	5	2	8	0	0	0	0	0	0	1
19:19:00	3	4	0	17	1	1	1	0	0	0	0	0	1
19:20:00	3	7	0	3	1	0	4	0	0	2	0	0	1
19:21:00	3	3	0	9	2	0	2	0	0	1	0	0	1
19:22:00	2	5	0	9	4	0	1	0	0	1	0	0	1
19:23:00	2	5	0	5	1	0	1	0	0	3	0	0	1
19:24:00	2	8	0	5	2	0	3	0	0	3	0	0	1
19:25:00	4	7	0	2	1	0	4	0	0	6	0	0	1
19:26:00	3	3	0	3	3	0	0	0	0	3	0	0	1
19:27:00	3	6	0	4	4	0	0	0	0	2	0	0	1
19:28:00	2	7	0	6	2	0	0	0	0	0	0	0	1
19:29:00	3	4	0	3	2	0	2	0	0	2	0	0	1
19:30:00	3	8	0	3	2	0	2	0	0	4	0	0	1
19:31:00	1	9	0	6	2	0	0	0	0	5	0	0	1
19:32:00	1	7	0	3	0	0	2	0	0	5	0	0	1
19:33:00	2	5	0	4	0	0	1	0	0	1	0	0	1
19:34:00	3	6	0	3	0	0	3	0	0	3	0	0	1
19:35:00	3	5	0	6	0	0	1	0	0	4	0	0	1
19:36:00	3	3	0	5	0	0	0	0	0	2	0	0	1
19:37:00	3	8	0	2	0	0	0	0	0	5	0	0	1
19:38:00	2	4	0	5	0	0	0	0	0	2	0	23	1
19:39:00	4	4	0	6	0	0	0	0	0	3	0	13	1
19:40:00	3	8	0	7	0	0	0	0	0	0	0	11	1
19:41:00	3	4	0	5	0	0	0	0	0	4	0	0	1
19:42:00	2	4	0	7	0	0	0	0	0	4	0	0	1
19:43:00	2	5	0	3	0	0	0	0	0	2	0	0	1
19:44:00	2	3	0	0	0	0	0	0	0	0	0	0	1
19:45:00	4	4	0	4	0	0	0	0	0	5	0	0	1
19:46:00	3	6	0	4	0	0	0	0	0	6	0	0	1
19:47:00	1	4	0	4	0	0	0	0	0	1	0	0	1
19:48:00	4	4	0	4	0	0	0	0	0	0	0	0	1
19:49:00	4	4	0	0	0	0	0	0	0	4	0	0	1
19:50:00	2	7	0	0	0	0	0	0	0	2	0	0	1
19:51:00	3	4	0	0	0	0	0	0	0	7	0	0	1
19:52:00	2	4	0	0	0	0	0	0	0	1	0	0	1
19:53:00	4	2	0	0	0	0	0	0	0	1	0	26	1
19:54:00	2	5	0	1	0	0	0	0	0	0	0	1	1
19:55:00	3	6	0	7	0	0	0	0	0	0	0	0	1
19:56:00	2	5	0	4	0	0	0	0	0	0	0	0	1
19:57:00	1	2	0	9	0	0	0	0	0	0	0	0	1
19:58:00	3	2	0	8	0	0	0	0	0	1	0	0	1
19:59:00	3	7	0	16	0	0	0	0	0	1	0	0	1
20:00:00	1	4	0	1	0	0	0	0	0	1	0	0	1
20:01:00	2	3	0	4	0	0	0	0	0	5	0	0	1
20:02:00	4	6	0	5	0	0	0	0	0	0	0	0	1
20:03:00	2	5	0	10	0	0	0	0	0	0	0	0	1
20:04:00	2	7	0	3	0	0	0	0	0	5	0	0	1
20:05:00	4	7	0	6	0	2	0	0	0	2	0	0	1
20:06:00	2	3	0	4	0	29	0	0	0	0	0	0	1
20:07:00	4	1	0	4	0	29	0	0	0	2	0	0	1
20:08:00	2	3	0	0	0	31	0	0	0	0	0	0	1
20:09:00	2	4	0	0	0	12	0	0	0	3	0	0	1
20:10:00	5	3	0	0	0	4	0	0	0	1	0	0	1
20:11:00	3	2	0	0	0	5	0	0	0	2	0	0	1
20:12:00	3	0	0	0	0	0	0	0	0	4	0	0	1
20:13:00	2	0	0	0	0	2	0	0	0	2	0	0	1
20:14:00	3	0	0	0	0	2	0	0	0	1	0	0	1
20:15:00	1	0	0	3	0	0	0	0	0	0	0	0	1
20:16:00	6	1	0	3	0	0	0	0	0	4	0	0	1
20:17:00	2	7	0	0	0	0	0	0	0	0	0	0	1
20:18:00	3	6	0	0	0	0	0	0	0	0	0	0	1
20:19:00	3	8	0	0	0	0	0	0	0	0	0	0	1
20:20:00	2	5	0	3	0	0	0	0	0	0	0	0	1
20:21:00	4	3	0	4	0	0	0	0	0	0	0	0	1
20:22:00	3	6	0	6	0	0	0	0	0	0	0	0	1
20:23:00	2	3	0	3	0	0	3	0	0	0	0	0	1
20:24:00	4	30	0	0	0	0	0	0	0	15	0	0	1
20:25:00	4	5	0	0	1	0	0	0	0	0	0	0	1
20:26:00	0	5	0	0	1	0	0	0	0	3	0	0	1
20:27:00	0	2	0	6	3	0	2	0	0	1	0	0	1
20:28:00	0	9	0	4	1	0	2	0	0	2	0	0	1
20:29:00	0	5	0	2	0	0	2	0	0	1	0	0	1
20:30:00	0	6	0	0	0	0	0	0	0	1	0	0	1
20:31:00	0	6	0	0	0	0	3	0	0	2	0	0	1
20:32:00	0	3	0	0	0	0	1	0	0	1	0	0	1
20:33:00	0	6	0	0	0	0	1	0	0	2	0	0	1
20:34:00	0	7	0	0	0	0	1	0	0	0	0	0	1
20:35:00	0	4	0	0	0	0	2	0	0	3	0	0	1
20:36:00	0	4	0	0	0	0	0	0	0	1	0	0	1
20:37:00	0	7	0	0	0	0	0	0	0	0	0	0	1
20:38:00	0	5	0	0	0	0	0	0	0	0	0	0	1
20:39:00	0	8	0	0	0	0	0	0	0	0	0	0	1
20:40:00	0	9	0	0	0	0	0	0	0	0	0	0	1
20:41:00	0	3	0	0	0	0	0	0	0	0	0	0	1
20:42:00	0	5	0	0	0	0	0	0	0	0	0	0	1
20:43:00	0	4	0	0	0	0	0	0	0	0	0	0	1
20:44:00	0	5	0	0	0	0	0	0	0	0	0	0	1
20:45:00	0	4	0	0	0	13	0	0	0	0	0	0	1
20:46:00	0	5	0	7	0	4	0	0	0	0	0	0	1
20:47:00	0	6	0	4	0	2	0	0	0	0	0	0	1
20:48:00	0	5	0	2	0	2	0	0	0	0	0	0	1
20:49:00	0	4	0	4	0	3	0	0	0	0	0	0	1
20:50:00	0	2	0	0	0	0	0	0	0	0	0	0	1
20:51:00	0	4	0	0	0	0	0	0	0	0	0	0	1
20:52:00	0	5	0	0	0	0	0	0	0	0	0	0	1
20:53:00	0	3	0	3	0	0	0	0	0	0	0	0	1
20:54:00	0	7	0	3	0	0	0	0	0	0	0	0	1
20:55:00	0	3	0	2	0	0	0	0	0	0	0	0	1
20:56:00	0	6	0	4	0	0	0	0	0	0	0	0	1
20:57:00	0	6	0	4	0	0	0	0	0	0	0	0	1
20:58:00	0	6	0	5	0	0	0	0	0	0	0	0	1
20:59:00	0	5	0	0	0	0	0	0	0	0	0	0	1
21:00:00	0	8	0	2	0	0	0	0	0	0	0	0	1
21:01:00	0	3	0	0	0	0	0	0	0	0	0	0	1
21:02:00	0	3	0	0	0	0	0	0	0	0	0	0	1
21:03:00	0	5	0	0	0	0	0	0	0	0	0	0	1
21:04:00	0	0	0	1	0	0	0	0	0	0	0	0	1
21:05:00	0	0	0	3	0	0	0	0	0	0	0	0	1
21:06:00	0	0	0	7	0	0	0	0	0	0	0	0	1
21:07:00	0	0	0	2	0	0	0	0	0	0	0	0	1
21:08:00	0	4	0	4	0	0	0	0	0	0	0	0	1
21:09:00	0	5	0	0	0	0	0	0	0	0	0	0	1
21:10:00	0	8	0	0	0	0	0	0	0	0	0	0	1
21:11:00	0	4	0	0	0	0	0	0	0	0	0	0	1
21:12:00	2	6	0	7	0	0	0	0	0	0	0	0	1
21:13:00	6	5	0	3	0	0	0	0	0	0	0	0	1
21:14:00	7	4	0	8	0	0	0	0	0	0	0	0	1
21:15:00	8	0	0	1	0	0	0	0	0	0	0	0	1
21:16:00	5	2	0	0	0	0	0	0	0	0	0	0	1
21:17:00	0	0	0	0	0	0	0	0	0	0	0	0	1
21:18:00	3	10	0	0	0	0	0	0	0	0	0	0	1
21:19:00	4	9	0	0	0	0	0	0	0	0	0	0	1
21:20:00	6	0	0	0	0	0	0	0	0	0	0	0	1
21:21:00	3	2	0	4	0	0	0	0	0	0	0	0	1
21:22:00	2	4	0	8	0	0	0	0	0	0	0	0	1
21:23:00	5	4	0	4	0	0	0	0	0	0	0	0	1
21:24:00	4	2	0	0	0	0	0	0	0	0	0	0	1
21:25:00	5	6	0	6	0	0	0	0	0	0	0	0	1
21:26:00	4	5	0	4	0	0	0	0	0	0	0	0	1
21:27:00	8	5	0	6	0	0	0	0	0	0	0	0	1
21:28:00	4	2	0	7	0	0	0	0	0	0	0	0	1
21:29:00	3	4	0	0	0	0	0	0	0	0	0	0	1
21:30:00	0	7	0	7	0	0	0	0	0	0	0	0	1
21:31:00	0	3	0	1	0	0	0	0	0	0	0	0	1
21:32:00	0	0	0	0	0	0	0	0	0	0	0	0	1
21:33:00	0	0	0	12	0	0	0	0	0	0	0	0	1
21:34:00	0	0	0	2	0	0	0	0	0	0	0	0	1
21:35:00	0	2	0	1	0	0	0	0	0	0	0	0	1
21:36:00	0	3	0	15	0	0	0	0	0	0	0	0	1
21:37:00	0	7	0	0	0	0	0	0	0	0	0	0	1
21:38:00	0	5	0	0	0	0	2	0	0	0	0	0	1
21:39:00	0	1	0	2	0	0	3	0	0	0	0	0	1
21:40:00	0	5	0	4	0	0	4	0	0	0	0	0	1
21:41:00	0	4	0	0	0	0	0	0	0	0	0	0	1
21:42:00	0	0	0	0	0	0	0	0	0	0	0	0	1
21:43:00	0	0	0	0	0	0	2	0	0	0	0	0	1
21:44:00	0	0	0	0	0	0	2	0	0	0	0	0	1
21:45:00	0	0	0	0	0	2	2	0	0	7	0	0	1
21:46:00	0	0	0	2	0	2	2	0	0	4	0	0	1
21:47:00	0	0	0	5	0	1	0	0	0	3	0	0	1
21:48:00	0	0	0	1	0	9	0	0	0	4	0	0	1
21:49:00	0	0	0	0	0	2	0	0	0	4	0	0	1
21:50:00	0	0	0	0	0	1	0	0	0	1	0	0	1
21:51:00	3	0	0	0	0	1	0	0	0	2	0	0	1
21:52:00	0	0	0	0	0	0	0	0	0	1	0	0	1
21:53:00	0	3	0	0	0	0	0	0	0	3	0	0	1
21:54:00	5	0	0	0	0	0	0	0	0	3	0	0	1
21:55:00	5	11	0	6	0	0	0	0	0	4	0	0	1
21:56:00	0	13	0	3	0	0	0	0	0	0	0	0	1
21:57:00	1	5	0	4	0	0	0	0	0	4	0	0	1
21:58:00	0	5	0	2	0	0	0	0	0	3	0	0	1
21:59:00	0	0	0	0	0	0	0	0	0	1	0	0	1
22:00:00	0	3	0	0	0	0	0	0	0	2	0	0	1
22:01:00	0	8	0	0	0	0	0	0	0	0	0	0	1
22:02:00	0	6	0	0	0	0	0	0	0	2	0	0	1
22:03:00	0	8	0	0	0	0	0	0	0	3	0	0	1
22:04:00	0	1	0	0	0	0	0	0	0	1	0	0	1
22:05:00	0	0	0	2	0	0	0	0	0	2	0	0	1
22:06:00	0	7	0	5	0	0	0	0	0	3	0	0	1
22:07:00	0	4	0	5	0	0	0	0	0	1	0	0	1
22:08:00	0	4	0	5	0	0	0	0	0	1	0	0	1
22:09:00	0	6	0	2	0	0	0	0	0	0	0	0	1
22:10:00	0	4	0	0	0	0	0	0	0	0	0	0	1
22:11:00	0	3	0	0	0	0	0	0	0	0	0	0	1
22:12:00	0	2	0	4	0	0	0	0	0	0	0	0	1
22:13:00	0	3	0	3	0	0	0	0	0	0	0	0	1
22:14:00	0	7	0	15	0	0	0	0	0	0	0	0	1
22:15:00	0	6	0	3	0	0	0	0	0	0	0	0	1
22:16:00	0	5	0	2	0	0	0	0	0	3	0	0	1
22:17:00	0	4	0	3	0	0	0	0	0	2	0	0	1
22:18:00	0	2	0	4	0	0	0	0	0	5	0	0	1
22:19:00	0	4	0	3	0	0	0	0	0	4	0	0	1
22:20:00	0	2	0	2	0	0	0	0	0	3	0	0	1
22:21:00	0	6	0	2	0	0	0	0	0	0	0	0	1
22:22:00	0	8	0	5	0	0	0	0	0	0	0	0	1
22:23:00	0	3	0	0	0	4	0	0	0	2	0	0	1
22:24:00	0	9	0	2	0	4	0	0	0	2	0	0	1
22:25:00	0	29	0	2	0	0	0	0	0	1	0	0	1
22:26:00	5	8	0	0	0	4	0	0	0	3	0	0	1
22:27:00	6	4	0	0	0	1	0	0	0	0	0	0	1
22:28:00	5	3	0	0	0	0	0	0	0	0	0	0	1
22:29:00	5	6	0	0	0	0	0	0	0	0	0	0	1
22:30:00	4	6	0	9	0	0	0	0	0	0	0	0	1
22:31:00	7	5	0	3	0	0	0	0	0	0	0	0	1
22:32:00	4	4	0	4	0	0	0	0	0	0	0	0	1
22:33:00	0	4	0	0	0	0	0	0	0	0	0	0	1
22:34:00	0	5	0	0	0	0	0	0	0	0	0	0	1
22:35:00	0	2	0	0	0	0	0	0	0	0	0	0	1
22:36:00	0	0	0	2	0	0	0	0	0	0	0	0	1
22:37:00	0	0	0	4	0	0	0	0	0	0	0	0	1
22:38:00	1	0	0	0	0	0	0	0	0	0	0	0	1
22:39:00	5	0	0	0	0	0	0	0	0	0	0	0	1
22:40:00	5	0	0	0	0	0	0	0	0	0	0	0	1
22:41:00	1	0	0	2	0	0	0	0	0	0	0	0	1
22:42:00	3	0	0	2	0	0	0	0	0	0	0	0	1
22:43:00	5	0	0	4	0	0	0	0	0	0	0	0	1
22:44:00	3	0	0	4	0	0	0	0	0	0	0	0	1
22:45:00	1	0	0	0	0	0	0	0	0	0	0	0	1
22:46:00	0	2	0	0	0	0	0	0	0	0	0	0	1
22:47:00	0	3	0	0	0	0	0	0	0	0	0	0	1
22:48:00	0	6	0	0	0	0	0	0	0	0	0	0	1
22:49:00	0	3	0	3	0	0	0	0	0	0	0	0	1
22:50:00	0	6	0	6	0	0	0	0	0	0	0	0	1
22:51:00	0	6	0	0	0	0	0	0	0	0	0	0	1
22:52:00	0	3	0	0	0	0	0	0	0	0	0	0	1
22:53:00	0	6	0	0	0	0	0	0	0	0	0	0	1
22:54:00	0	4	0	0	0	0	0	0	0	0	0	0	1
22:55:00	0	5	0	0	0	0	3	0	0	0	0	0	1
22:56:00	0	3	0	0	0	0	2	0	0	0	0	0	1
22:57:00	0	5	0	0	0	0	6	0	0	0	0	0	1
22:58:00	0	4	0	0	0	0	3	0	0	0	0	0	1
22:59:00	16	3	0	0	0	0	2	0	0	0	0	0	1
23:00:00	44	0	0	0	0	0	1	0	0	0	0	0	1
23:01:00	27	0	0	0	0	0	0	0	0	0	0	0	1
23:02:00	25	0	0	2	0	0	0	0	0	0	0	0	1
23:03:00	47	0	0	6	0	0	0	0	0	0	0	0	1
23:04:00	7	0	0	3	0	0	0	0	0	0	0	0	1
23:05:00	0	0	0	5	0	0	0	0	0	0	0	0	1
23:06:00	0	0	0	2	0	0	0	0	0	0	0	0	1
23:07:00	0	0	0	10	0	0	0	0	0	0	0	0	1
23:08:00	0	0	0	5	0	0	0	0	0	0	0	0	1
23:09:00	0	0	0	4	0	0	0	0	0	0	4	0	1
23:10:00	0	0	0	2	0	0	0	0	0	0	4	0	1
23:11:00	0	0	0	9	0	0	0	0	0	0	2	0	1
23:12:00	0	0	0	1	0	0	0	0	0	0	4	0	1
23:13:00	0	0	0	0	0	0	0	0	0	0	6	0	1
23:14:00	0	0	0	2	0	0	0	0	0	0	5	0	1
23:15:00	0	0	0	0	0	0	0	0	0	0	4	0	1
23:16:00	0	1	0	0	0	0	0	0	0	0	7	0	1
23:17:00	0	4	0	0	0	0	0	0	0	0	6	0	1
23:18:00	0	4	0	0	0	0	0	0	0	0	6	0	1
23:19:00	0	6	0	0	0	0	0	0	0	0	6	0	1
23:20:00	0	7	0	0	0	0	0	0	0	0	3	0	1
23:21:00	0	5	0	2	0	0	0	0	0	0	7	0	1
23:22:00	0	5	0	4	0	0	0	0	0	0	6	0	1
23:23:00	0	5	0	2	0	0	0	0	0	0	6	0	1
23:24:00	0	7	0	2	0	0	0	0	0	0	5	0	1
23:25:00	0	6	0	1	0	0	0	0	0	0	10	0	1
23:26:00	0	6	0	0	0	0	0	0	0	0	7	0	1
23:27:00	0	10	0	0	0	0	0	0	0	0	6	0	1
23:28:00	0	4	0	0	0	0	0	0	0	0	6	0	1
23:29:00	0	7	0	0	0	0	0	0	0	0	6	0	1
23:30:00	0	3	0	0	0	0	0	0	0	0	6	0	1
23:31:00	0	11	0	0	0	0	0	0	0	0	5	0	1
23:32:00	0	8	0	0	0	0	0	0	0	0	6	0	1
23:33:00	0	6	0	0	0	0	0	0	0	0	5	0	1
23:34:00	0	5	0	0	0	0	0	0	0	0	7	0	1
23:35:00	0	6	0	0	0	0	0	0	0	0	4	0	1
23:36:00	0	5	0	0	0	0	0	0	0	0	5	0	1
23:37:00	5	6	0	0	0	0	0	0	0	0	3	0	1
23:38:00	7	6	0	0	0	0	0	0	0	0	7	0	1
23:39:00	4	2	0	0	0	0	0	0	0	0	8	0	1
23:40:00	6	1	0	0	0	0	0	0	0	0	6	0	1
23:41:00	3	5	0	0	0	0	0	0	0	0	8	0	1
23:42:00	4	7	0	0	0	0	0	0	0	0	5	0	1
23:43:00	4	6	0	0	0	0	0	0	0	0	9	0	1
23:44:00	5	7	0	2	0	0	0	0	0	0	1	0	1
23:45:00	2	6	0	0	0	0	0	0	0	0	6	0	1
23:46:00	0	6	0	3	0	0	0	0	0	0	7	0	1
23:47:00	0	3	0	0	0	0	0	0	0	0	6	0	1
23:48:00	0	5	0	0	0	0	0	0	0	0	8	0	1
23:49:00	0	7	0	0	0	0	0	0	0	0	7	0	1
23:50:00	0	6	0	5	0	0	0	0	0	0	9	0	1
23:51:00	0	8	0	4	0	0	0	0	0	0	6	0	1
23:52:00	0	5	0	3	0	0	0	0	0	0	9	0	1
23:53:00	0	5	0	3	0	0	0	0	0	0	8	0	1
23:54:00	0	6	0	2	0	0	0	0	0	0	7	0	1
23:55:00	0	10	0	2	0	0	0	0	0	0	11	0	1
23:56:00	0	6	0	5	0	0	0	0	0	0	7	0	1
23:57:00	0	4	0	0	0	0	0	0	0	0	6	0	1
23:58:00	0	5	0	0	0	0	0	0	0	0	7	0	1
23:59:00	0	5	0	0	0	0	0	0	0	0	9	0	1
00:00:00	0	4	0	0	0	0	0	0	0	0	8	0	1
00:01:00	0	6	0	0	0	0	0	0	0	0	6	0	1
00:02:00	0	5	0	0	0	0	0	0	0	0	7	0	1
00:03:00	0	1	0	0	0	0	0	0	0	0	4	0	1
00:04:00	0	0	0	0	0	0	0	0	0	0	8	0	1
00:05:00	0	6	0	0	0	0	0	0	0	0	8	0	1
00:06:00	0	4	0	0	0	0	0	0	0	0	9	0	1
00:07:00	0	7	0	0	0	0	0	0	0	0	7	0	1
00:08:00	0	4	0	0	0	0	0	0	0	0	7	0	1
00:09:00	0	3	0	0	0	0	0	0	0	0	6	0	1
00:10:00	0	3	0	0	0	0	0	0	0	0	0	0	1
00:11:00	0	0	0	0	0	0	0	0	0	0	0	0	1
00:12:00	0	4	0	2	0	0	0	0	0	0	0	0	1
00:13:00	0	2	0	5	0	0	0	0	0	0	0	0	1
00:14:00	0	4	0	2	0	0	0	0	0	0	0	0	1
00:15:00	0	4	0	0	0	0	0	0	0	0	0	0	1
00:16:00	0	3	0	0	0	0	0	0	0	0	0	0	1
00:17:00	0	6	0	0	0	0	0	0	0	0	0	0	1
00:18:00	0	5	0	0	0	0	0	0	0	0	0	0	1
00:19:00	0	2	0	0	0	0	0	0	0	0	0	0	1
00:20:00	0	5	0	0	0	0	0	0	0	0	0	0	1
00:21:00	0	1	0	0	0	0	0	0	0	0	0	0	1
00:22:00	0	5	0	0	0	0	0	0	0	0	0	0	1
00:23:00	0	2	0	0	0	0	0	0	0	0	0	0	1
00:24:00	0	0	0	0	0	0	0	0	0	0	0	0	1
00:25:00	0	0	0	0	0	0	0	0	0	0	0	0	1
00:26:00	0	2	0	0	0	0	0	0	0	0	0	0	1
00:27:00	0	3	0	0	0	0	0	0	0	0	0	0	1
00:28:00	0	7	0	0	0	0	0	0	0	0	0	0	1
00:29:00	0	4	0	0	0	0	0	0	0	0	3	0	1
00:30:00	0	5	0	0	0	0	0	0	0	0	6	0	1
00:31:00	0	3	0	0	0	0	0	0	0	0	4	0	1
00:32:00	0	4	0	0	0	0	0	0	0	0	6	0	1
00:33:00	0	4	0	3	0	0	0	0	0	0	7	0	1
00:34:00	0	0	0	0	0	0	0	0	0	0	8	0	1
00:35:00	0	4	0	2	0	0	0	0	0	0	7	0	1
00:36:00	0	6	0	0	0	0	0	0	0	0	11	0	1
00:37:00	0	0	0	0	0	0	0	0	0	0	5	0	1
00:38:00	0	2	0	0	0	0	0	0	0	0	5	0	1
00:39:00	0	0	0	0	0	0	0	0	0	0	6	0	1
00:40:00	0	0	0	0	0	0	0	0	0	0	0	0	1
00:41:00	0	2	0	0	0	0	0	0	0	0	0	0	1
00:42:00	0	6	0	0	0	0	0	0	0	0	0	0	1
00:43:00	0	4	0	0	0	0	0	0	0	0	0	0	1
00:44:00	0	0	0	0	0	0	0	0	0	0	0	0	1
00:45:00	13	0	0	0	0	0	0	0	0	0	0	0	1
00:46:00	7	0	0	0	0	0	0	0	0	0	0	0	1
00:47:00	1	2	0	0	0	0	0	0	0	0	0	0	1
00:48:00	4	4	0	0	0	0	0	0	0	0	3	0	1
00:49:00	8	6	0	0	0	0	0	0	0	0	1	0	1
00:50:00	3	4	0	0	0	0	0	0	0	0	5	0	1
00:51:00	3	2	0	0	0	0	0	0	0	0	7	0	1
00:52:00	5	0	0	0	0	0	0	0	0	0	2	0	1
00:53:00	2	4	0	0	0	0	0	0	0	0	6	0	1
00:54:00	2	6	0	0	0	0	0	0	0	0	5	0	1
00:55:00	4	3	0	0	0	0	0	0	0	0	4	0	1
00:56:00	5	6	0	0	0	0	0	0	0	0	0	0	1
00:57:00	0	3	0	0	0	0	0	0	0	0	8	0	1
00:58:00	0	4	0	0	0	0	0	0	0	0	7	0	1
00:59:00	0	4	0	0	0	0	0	0	0	0	6	0	1
01:00:00	0	2	0	0	0	0	0	0	0	0	13	0	1
01:01:00	0	2	0	0	0	0	0	0	0	0	2	0	1
01:02:00	0	0	0	0	0	0	0	0	0	0	7	0	1
01:03:00	0	0	0	0	0	0	0	0	0	0	6	0	1
01:04:00	0	0	0	0	0	0	0	0	0	0	7	3	1
01:05:00	0	2	0	0	0	0	0	0	0	0	7	0	1
01:06:00	0	5	0	0	0	0	0	0	0	0	7	0	1
01:07:00	0	5	0	0	0	0	0	0	0	0	5	0	1
01:08:00	0	5	0	18	0	0	0	0	0	0	3	0	1
01:09:00	0	6	0	0	0	0	0	0	0	0	5	0	1
01:10:00	0	4	0	2	0	0	0	0	0	0	4	0	1
01:11:00	0	2	0	4	0	0	0	0	0	0	8	0	1
01:12:00	0	2	0	2	0	0	0	0	0	0	5	2	1
01:13:00	0	5	0	2	0	0	0	0	0	0	7	0	1
01:14:00	0	2	0	0	0	0	0	0	0	0	0	0	1
01:15:00	0	2	0	0	0	0	0	0	0	0	0	0	1
01:16:00	0	5	0	0	0	0	0	0	0	0	0	0	1
01:17:00	0	1	0	0	0	0	0	0	0	0	0	0	1
01:18:00	0	4	0	0	0	0	0	0	0	0	0	0	1
01:19:00	0	1	0	1	0	0	0	0	0	0	0	0	1
01:20:00	0	0	0	3	0	0	0	0	0	0	0	0	1
01:21:00	0	0	0	0	0	0	0	0	0	0	0	0	1
01:22:00	0	0	0	0	0	0	0	0	0	0	0	0	1
01:23:00	0	21	0	0	0	0	0	0	0	0	0	0	1
01:24:00	0	5	0	0	0	0	0	0	0	0	3	0	1
01:25:00	0	3	0	0	0	0	0	0	0	0	3	0	1
01:26:00	0	5	0	0	0	0	0	0	0	0	6	0	1
01:27:00	0	6	0	0	0	0	0	0	0	0	5	0	1
01:28:00	0	5	0	0	0	0	0	0	0	0	8	0	1
01:29:00	0	6	0	0	0	0	0	0	0	0	6	0	1
01:30:00	0	5	0	0	0	0	0	0	0	0	5	0	1
01:31:00	0	6	0	0	0	0	0	0	0	0	4	0	1
01:32:00	0	4	0	0	0	0	0	0	0	0	6	0	1
01:33:00	0	4	0	0	0	0	0	0	0	0	6	0	1
01:34:00	0	3	0	0	0	0	0	0	0	0	7	0	1
01:35:00	0	7	0	0	0	0	0	0	0	0	4	0	1
01:36:00	0	5	0	0	0	0	0	0	0	0	1	0	1
01:37:00	0	6	0	0	0	0	0	0	0	0	4	0	1
01:38:00	0	2	0	0	0	0	0	0	0	0	7	0	1
01:39:00	0	4	0	0	0	0	0	0	0	0	5	0	1
01:40:00	0	4	0	0	0	0	0	0	0	0	9	0	1
01:41:00	0	8	0	0	0	0	0	0	0	0	8	0	1
01:42:00	0	4	0	0	0	0	0	0	0	0	8	0	1
01:43:00	0	3	0	0	0	0	0	0	0	0	4	0	1
01:44:00	0	3	0	0	0	0	0	0	0	0	21	0	1
01:45:00	0	4	0	0	0	0	0	0	0	0	4	0	1
01:46:00	0	3	0	0	0	0	0	0	0	0	8	0	1
01:47:00	0	4	0	0	0	0	0	0	0	0	7	0	1
01:48:00	0	0	0	0	0	0	0	0	0	0	6	0	1
01:49:00	0	2	0	0	0	0	0	0	0	0	6	0	1
01:50:00	0	2	0	0	0	0	0	0	0	0	6	0	1
01:51:00	0	2	0	0	0	0	0	0	0	0	4	0	1
01:52:00	0	3	0	0	0	0	0	0	0	0	7	0	1
01:53:00	0	4	0	0	0	0	0	0	0	0	6	0	1
01:54:00	0	5	0	0	0	0	0	0	0	0	6	0	1
01:55:00	0	1	0	0	0	0	0	0	0	0	0	0	1
01:56:00	0	19	0	0	0	0	0	0	0	0	0	0	1
01:57:00	0	3	0	0	0	0	0	0	0	0	0	0	1
01:58:00	0	2	0	0	0	0	0	0	0	0	0	0	1
01:59:00	0	4	0	0	0	0	0	0	0	0	0	0	1
02:00:00	0	0	0	0	0	0	0	0	0	0	0	0	1
02:01:00	0	4	0	0	0	0	0	0	0	0	0	0	1
02:02:00	0	2	0	0	0	0	0	0	0	0	0	0	1
02:03:00	0	0	0	0	0	0	0	0	0	0	0	0	1
02:04:00	0	0	0	0	0	0	0	0	0	0	0	0	1
02:05:00	0	0	0	0	0	0	0	0	0	0	0	0	1
02:06:00	0	0	0	0	0	0	0	0	0	0	0	2	1
02:07:00	0	1	0	0	0	0	0	0	0	0	0	3	1
02:08:00	0	1	0	0	0	0	0	0	0	0	0	0	1
02:09:00	0	0	0	0	0	0	0	0	0	0	1	3	1
02:10:00	0	0	0	0	0	0	0	0	0	0	0	3	1
02:11:00	0	0	0	0	0	0	0	0	0	0	0	3	1
02:12:00	0	0	0	0	0	0	0	0	0	0	0	3	1
02:13:00	0	2	0	0	0	0	0	0	0	0	0	4	1
02:14:00	0	0	0	0	0	0	0	0	0	0	0	0	1
02:15:00	0	0	0	0	0	0	0	0	0	0	0	0	1
02:16:00	0	0	0	0	0	0	0	0	0	0	0	0	1
02:17:00	0	4	0	0	0	0	0	0	0	0	0	0	1
02:18:00	0	1	0	0	0	0	0	0	0	0	0	0	1
02:19:00	0	0	0	0	0	0	0	0	0	0	0	0	1
02:20:00	0	0	0	0	0	0	0	0	0	0	0	0	1
02:21:00	0	0	0	0	0	0	0	0	0	0	0	0	1
02:22:00	0	0	0	0	0	0	0	0	0	0	0	0	1
02:23:00	0	0	0	0	0	0	0	0	0	0	0	0	1
02:24:00	0	6	0	0	0	0	0	0	0	0	0	0	1
02:25:00	0	4	0	6	0	0	0	0	0	0	0	0	1
02:26:00	0	0	0	0	0	0	0	0	0	0	0	0	1
02:27:00	0	8	0	0	0	0	0	0	0	0	0	0	1
02:28:00	0	5	0	0	0	0	0	0	0	0	0	0	1
02:29:00	0	7	0	0	0	0	0	0	0	0	0	0	1
02:30:00	0	2	0	0	0	0	0	0	0	0	0	0	1
02:31:00	0	6	0	0	0	0	0	0	0	0	0	0	1
02:32:00	0	4	0	0	0	0	0	0	0	0	0	0	1
02:33:00	0	5	0	0	0	0	0	0	0	0	0	0	1
02:34:00	0	5	0	0	0	0	0	0	0	0	0	0	1
02:35:00	0	3	0	0	0	0	0	0	0	0	0	0	1
02:36:00	0	0	0	0	0	0	0	0	0	0	0	0	1
02:37:00	0	0	0	0	0	0	0	0	0	0	0	0	1
02:38:00	0	0	0	0	0	0	0	0	0	0	0	0	1
02:39:00	0	0	0	0	0	0	0	0	0	0	0	0	1
02:40:00	0	0	0	0	0	0	0	0	0	0	0	0	1
02:41:00	0	0	0	0	0	0	0	0	0	0	0	0	1
02:42:00	0	0	0	0	0	0	0	0	0	0	0	0	1
02:43:00	0	0	0	0	0	0	0	0	0	0	0	0	1
02:44:00	0	0	0	0	0	0	0	0	0	0	0	0	1
02:45:00	0	0	0	0	0	0	0	0	0	0	0	0	1
02:46:00	0	0	0	0	0	0	0	0	0	0	0	0	1
02:47:00	0	0	0	0	0	0	0	0	0	0	0	0	1
02:48:00	0	2	0	0	0	0	0	0	0	0	0	0	1
02:49:00	0	0	0	0	0	0	0	0	0	0	0	0	1
02:50:00	0	0	0	0	2	0	0	0	0	0	0	0	1
02:51:00	0	2	0	0	0	0	0	0	0	0	0	0	1
02:52:00	0	6	0	0	1	0	0	0	0	0	1	0	1
02:53:00	0	1	0	0	1	0	0	0	0	0	2	0	1
02:54:00	0	1	0	0	0	0	0	0	0	0	8	0	1
02:55:00	0	0	0	0	1	0	0	0	0	0	5	0	1
02:56:00	0	2	0	0	0	0	0	0	0	0	5	0	1
02:57:00	0	2	0	0	2	0	0	0	0	0	6	0	1
02:58:00	0	6	0	0	1	0	0	0	0	0	7	0	1
02:59:00	0	2	0	0	1	0	0	0	0	0	9	0	1
03:00:00	0	0	0	0	0	0	0	0	0	0	5	0	1
03:01:00	0	0	0	0	0	0	0	0	0	0	7	0	1
03:02:00	0	0	0	0	0	0	0	0	0	0	7	0	1
03:03:00	0	0	0	0	1	0	0	0	0	0	6	0	1
03:04:00	0	0	0	0	0	0	0	0	0	0	9	0	1
03:05:00	0	0	0	0	1	0	0	0	0	0	8	0	1
03:06:00	0	0	0	0	1	0	0	0	0	0	7	0	1
03:07:00	0	0	0	0	0	0	0	0	0	0	8	0	1
03:08:00	3	0	0	0	1	0	0	0	0	0	7	1	1
03:09:00	4	0	0	0	1	0	0	0	0	0	7	3	1
03:10:00	3	0	0	0	0	0	0	0	0	0	8	2	1
03:11:00	3	0	0	0	1	0	0	0	0	0	9	3	1
03:12:00	5	0	0	0	1	0	0	0	0	0	9	4	1
03:13:00	4	0	0	0	1	0	0	0	0	0	7	4	1
03:14:00	1	0	0	0	3	0	0	0	0	0	8	4	1
03:15:00	1	0	0	0	1	0	0	0	0	0	6	3	1
03:16:00	0	0	0	0	1	0	0	0	0	0	8	7	1
03:17:00	0	0	0	0	1	0	0	0	0	0	3	5	1
03:18:00	0	0	0	0	2	0	0	0	0	0	7	5	1
03:19:00	0	0	0	0	0	0	0	0	0	0	6	5	1
03:20:00	0	0	0	0	1	0	0	0	0	0	8	5	1
03:21:00	0	0	0	0	3	0	0	0	0	0	2	6	1
03:22:00	0	0	0	0	2	0	0	0	0	0	0	3	1
03:23:00	0	0	0	0	0	0	0	0	0	0	0	5	1
03:24:00	0	0	0	0	2	0	0	0	0	0	0	5	1
03:25:00	0	0	0	0	4	0	0	0	0	0	0	3	1
03:26:00	0	0	0	0	2	0	0	0	0	0	0	6	1
03:27:00	0	0	0	0	3	0	0	0	0	0	0	4	1
03:28:00	0	0	0	0	3	0	0	0	0	0	0	4	1
03:29:00	0	0	0	0	2	0	0	0	0	0	0	4	1
03:30:00	0	0	0	0	2	0	0	0	0	0	0	4	1
03:31:00	0	0	0	0	2	0	0	0	0	0	0	3	1
03:32:00	0	0	0	0	2	0	0	0	0	0	0	4	1
03:33:00	0	0	0	0	2	0	0	0	0	0	0	5	1
03:34:00	0	0	0	0	1	0	0	0	0	0	0	5	1
03:35:00	0	0	0	0	3	0	0	0	0	0	0	5	1
03:36:00	0	0	0	0	3	0	0	0	0	0	0	4	1
03:37:00	0	0	0	0	2	0	0	0	0	0	0	2	1
03:38:00	0	0	0	0	3	0	0	0	0	0	0	5	1
03:39:00	0	0	0	0	3	0	0	0	0	0	0	5	1
03:40:00	0	0	0	0	1	0	0	0	0	0	2	4	1
03:41:00	0	0	0	0	3	0	0	0	0	0	1	5	1
03:42:00	0	0	0	0	2	0	0	0	0	0	0	2	1
03:43:00	0	0	0	0	2	0	0	0	0	0	0	4	1
03:44:00	0	0	0	0	1	0	0	0	0	0	0	4	1
03:45:00	0	0	0	0	1	0	0	0	0	0	0	5	1
03:46:00	0	0	0	0	2	0	0	0	0	0	0	4	1
03:47:00	0	0	0	0	4	0	0	0	0	0	0	4	1
03:48:00	0	0	0	0	5	0	0	0	0	0	0	2	1
03:49:00	0	0	0	0	1	0	0	0	0	0	0	5	1
03:50:00	0	2	0	0	3	0	0	0	0	0	2	6	1
03:51:00	0	4	0	0	1	0	0	0	0	0	4	6	1
03:52:00	0	2	0	0	5	0	0	0	0	0	0	4	1
03:53:00	0	4	0	0	0	0	0	0	0	0	0	4	1
03:54:00	0	5	0	0	4	0	0	0	0	0	0	3	1
03:55:00	0	3	0	0	2	0	0	0	0	0	0	5	1
03:56:00	0	5	0	0	2	0	0	0	0	0	0	5	1
03:57:00	0	4	0	0	1	0	0	0	0	0	0	6	1
03:58:00	0	4	0	0	3	0	0	0	0	0	6	5	1
03:59:00	0	5	0	0	3	0	0	0	0	0	5	2	1
04:00:00	0	4	0	0	4	0	0	0	0	0	8	4	1
04:01:00	0	4	0	0	3	0	0	0	0	0	6	5	1
04:02:00	0	2	0	0	1	0	0	0	0	0	5	5	1
04:03:00	0	5	0	0	3	0	0	0	0	0	7	3	1
04:04:00	0	5	0	0	1	0	0	0	0	0	6	5	1
04:05:00	0	3	0	0	1	0	0	0	0	0	7	5	1
04:06:00	0	7	0	0	1	0	0	0	0	0	6	3	1
04:07:00	0	6	0	0	2	0	0	0	0	0	7	5	1
04:08:00	0	4	0	0	4	0	0	0	0	0	6	4	1
04:09:00	0	5	0	0	4	0	0	0	0	0	4	6	1
04:10:00	0	4	0	0	4	0	0	0	0	0	4	5	1
04:11:00	0	5	0	0	2	0	0	0	0	0	7	6	1
04:12:00	0	1	0	0	3	0	0	0	0	0	6	5	1
04:13:00	0	0	0	0	3	0	0	0	0	0	5	5	1
04:14:00	0	4	0	0	6	0	0	0	0	0	3	3	1
04:15:00	0	4	0	0	1	0	0	0	0	0	6	5	1
04:16:00	0	4	0	0	3	0	0	0	0	0	1	6	1
04:17:00	0	8	0	2	2	0	0	0	0	0	0	7	1
04:18:00	0	5	0	0	3	0	0	0	0	0	3	4	1
04:19:00	0	6	0	0	3	0	0	0	0	0	6	6	1
04:20:00	0	5	0	0	4	0	0	0	0	0	6	5	1
04:21:00	0	3	0	0	1	0	0	0	0	0	7	3	1
04:22:00	0	3	0	0	2	0	0	0	0	0	6	7	1
04:23:00	0	4	0	0	4	0	0	0	0	0	9	4	1
04:24:00	0	4	0	0	1	0	0	0	0	0	7	6	1
04:25:00	0	7	0	0	6	0	0	0	0	0	8	6	1
04:26:00	0	4	0	0	2	0	0	0	0	0	6	6	1
04:27:00	0	6	0	0	2	0	0	0	0	0	5	6	1
04:28:00	0	5	0	0	3	0	0	0	0	0	6	6	1
04:29:00	0	0	0	0	2	0	0	0	0	0	2	6	1
04:30:00	0	6	0	0	1	0	0	0	0	0	0	4	1
04:31:00	0	4	0	0	4	0	0	0	0	0	0	4	1
04:32:00	0	4	0	0	5	0	0	0	0	0	0	4	1
04:33:00	0	4	0	0	1	0	0	0	0	0	0	6	1
04:34:00	0	2	0	0	6	0	0	0	0	0	0	6	1
04:35:00	0	1	0	0	4	0	0	0	0	0	0	5	1
04:36:00	0	8	0	0	3	0	0	0	0	0	0	6	1
04:37:00	0	8	0	0	5	0	0	0	0	0	0	6	1
04:38:00	0	4	0	0	4	0	0	0	0	0	0	5	1
04:39:00	0	4	0	0	3	0	0	0	0	0	0	4	1
04:40:00	0	2	0	0	4	0	0	0	0	0	2	5	1
04:41:00	0	4	0	0	3	0	0	0	0	0	4	6	1
04:42:00	0	6	0	0	6	0	0	0	0	0	4	5	1
04:43:00	0	1	0	0	6	0	0	0	0	0	7	3	1
04:44:00	0	0	0	0	1	0	0	0	0	0	4	8	1
04:45:00	0	0	0	0	3	0	0	0	0	0	3	4	1
04:46:00	0	0	0	0	7	0	0	0	0	0	5	4	1
04:47:00	0	0	0	0	4	0	0	0	0	0	5	2	1
04:48:00	0	0	0	0	5	0	0	0	0	0	6	6	1
04:49:00	0	0	0	0	2	0	0	0	0	0	7	6	1
04:50:00	0	0	0	0	4	0	0	0	0	0	0	4	1
04:51:00	0	0	0	0	6	0	0	0	0	0	0	4	1
04:52:00	0	0	0	0	5	0	0	0	0	0	0	2	1
04:53:00	0	0	0	0	4	0	0	0	0	0	0	4	1
04:54:00	0	0	0	0	4	0	0	0	0	0	0	5	1
04:55:00	0	0	0	0	3	0	0	0	0	0	0	4	1
04:56:00	0	0	0	0	3	0	0	0	0	0	0	5	1
04:57:00	0	0	0	0	5	0	0	0	0	0	2	6	1
04:58:00	0	0	0	0	5	0	0	0	0	0	7	4	1
04:59:00	0	0	0	0	3	0	0	0	0	0	6	3	1
05:00:00	0	0	0	0	5	0	0	0	0	0	5	5	1
05:01:00	0	0	0	0	5	0	0	0	0	0	4	6	1
05:02:00	0	0	0	0	3	0	0	0	0	0	7	7	0
05:03:00	0	0	0	0	5	0	0	0	0	0	5	4	0
05:04:00	0	0	0	0	3	0	0	0	0	0	8	7	0
05:05:00	0	0	0	0	6	0	0	0	0	0	2	5	0
05:06:00	0	0	0	0	5	0	0	0	0	0	0	6	0
05:07:00	0	0	0	0	4	0	0	0	0	0	0	2	0
05:08:00	0	0	0	0	2	0	0	0	0	0	0	0	0
05:09:00	0	0	0	0	3	0	0	0	0	0	0	2	0
05:10:00	0	0	0	0	4	0	0	0	0	0	0	4	0
05:11:00	0	0	0	0	4	0	0	0	0	0	0	4	0
05:12:00	0	0	0	0	5	0	0	0	0	0	0	2	0
05:13:00	0	0	0	0	4	0	0	0	0	0	0	4	0
05:14:00	0	0	0	0	3	0	0	0	0	0	0	2	0
05:15:00	0	0	0	0	2	0	0	0	0	0	0	5	0
05:16:00	0	0	0	0	4	0	0	0	0	0	0	3	0
05:17:00	0	0	0	0	5	0	0	0	0	0	0	0	0
05:18:00	0	0	0	0	4	0	0	0	0	0	0	12	0
05:19:00	0	0	0	0	6	0	0	0	0	0	0	1	0
05:20:00	0	0	0	0	5	0	0	0	0	0	0	15	0
05:21:00	0	0	0	0	3	0	0	0	0	0	0	9	0
05:22:00	0	0	0	0	4	0	0	0	0	0	0	5	0
05:23:00	0	0	0	0	2	0	0	0	0	0	0	9	0
05:24:00	0	0	0	0	4	0	0	0	0	0	0	3	0
05:25:00	0	0	0	0	4	0	0	0	0	0	0	5	0
05:26:00	0	0	0	0	6	0	0	0	0	0	0	0	0
05:27:00	0	0	0	0	4	0	0	0	0	0	0	0	0
05:28:00	0	0	0	0	6	0	0	0	0	0	0	5	0
05:29:00	0	0	0	0	5	0	0	0	0	0	0	8	0
05:30:00	0	0	0	0	4	0	0	0	0	0	0	4	0
05:31:00	0	0	0	0	4	0	0	0	0	0	0	4	0
05:32:00	0	0	0	0	7	0	0	0	0	0	0	4	0
05:33:00	0	0	0	0	4	0	0	0	0	0	0	4	0
05:34:00	0	0	0	0	5	0	0	0	0	0	0	3	0
05:35:00	0	0	0	0	4	0	0	0	0	0	0	3	0
05:36:00	0	0	0	0	2	0	0	0	0	0	0	3	0
05:37:00	0	0	0	0	4	0	0	0	0	0	0	1	0
05:38:00	0	0	0	0	5	0	0	0	0	0	0	4	0
05:39:00	0	0	0	0	4	0	0	0	0	0	3	3	0
05:40:00	0	0	0	0	3	0	0	0	0	0	4	5	0
05:41:00	0	0	0	0	4	0	0	0	0	0	4	4	0
05:42:00	0	0	0	0	3	0	0	0	0	0	0	4	0
05:43:00	0	0	0	0	5	0	0	0	0	0	0	2	0
05:44:00	0	0	0	0	5	0	0	0	0	0	4	4	0
05:45:00	0	0	0	0	3	0	0	0	0	0	8	3	0
05:46:00	0	0	0	0	3	0	0	0	0	0	7	4	0
05:47:00	0	0	0	0	4	0	0	0	0	0	7	2	0
05:48:00	0	0	0	0	5	0	0	0	0	0	7	4	0
05:49:00	0	0	0	0	4	0	0	0	0	0	6	3	0
05:50:00	0	0	0	0	5	0	0	0	0	0	5	4	0
05:51:00	0	0	0	0	3	0	0	0	0	0	8	2	0
05:52:00	0	0	0	0	4	0	0	0	0	0	6	0	0
05:53:00	0	0	0	0	2	0	0	0	0	0	0	1	0
05:54:00	0	0	0	0	5	0	0	0	0	0	0	6	0
05:55:00	0	0	0	0	3	0	0	0	0	0	0	4	0
05:56:00	0	0	0	0	1	0	0	0	0	0	0	4	0
05:57:00	0	0	0	0	3	0	0	0	0	0	0	4	0
05:58:00	0	0	0	0	4	0	0	0	0	0	0	4	0
05:59:00	0	0	0	0	4	0	0	0	0	0	0	2	0
06:00:00	0	0	0	0	4	0	0	0	0	0	0	2	0
06:01:00	0	0	0	0	3	0	0	0	0	0	0	4	0
06:02:00	0	0	0	0	3	0	0	0	0	0	0	3	0
06:03:00	0	0	0	0	4	0	0	0	0	0	0	1	0
06:04:00	0	0	0	0	0	0	0	0	0	0	0	4	0
06:05:00	0	0	0	0	3	0	0	0	0	0	0	8	0
06:06:00	0	0	0	0	3	0	0	0	0	0	0	5	0
06:07:00	0	0	0	0	3	0	0	0	0	0	0	5	0
06:08:00	0	0	0	0	6	0	0	0	0	0	0	4	0
06:09:00	0	0	0	0	5	0	0	0	0	0	0	4	0
06:10:00	0	0	0	0	4	0	0	0	0	0	0	4	0
06:11:00	0	0	0	0	2	0	0	0	0	0	4	4	0
06:12:00	0	0	0	0	2	0	0	0	0	0	4	3	0
06:13:00	0	0	0	0	6	0	0	0	0	0	0	4	0
06:14:00	0	0	0	0	0	0	0	0	0	0	0	2	0
06:15:00	0	0	0	0	5	0	0	0	0	0	5	3	0
06:16:00	0	0	0	0	4	0	0	0	0	0	8	4	0
06:17:00	0	0	0	0	6	0	0	0	0	0	5	6	0
06:18:00	0	0	0	0	4	2	0	0	0	0	0	3	0
06:19:00	0	0	0	0	4	0	0	0	0	0	0	5	0
06:20:00	0	0	0	0	3	0	0	0	0	0	0	5	0
06:21:00	0	0	0	0	7	0	0	0	0	0	0	4	0
06:22:00	0	0	0	0	3	0	0	0	0	0	0	4	0
06:23:00	0	0	0	0	4	0	0	0	0	0	0	3	0
06:24:00	0	0	0	0	4	0	0	0	0	0	0	3	0
06:25:00	0	0	0	0	5	0	0	0	0	0	0	4	0
06:26:00	0	0	0	0	4	0	0	0	0	0	0	2	0
06:27:00	0	0	0	0	3	0	0	0	0	0	0	4	0
06:28:00	0	0	0	0	3	0	0	0	0	0	0	5	0
06:29:00	0	0	0	0	4	0	0	0	0	0	0	5	0
06:30:00	0	0	0	0	6	0	0	0	0	0	1	2	0
06:31:00	0	0	0	0	4	0	0	0	0	0	0	2	0
06:32:00	0	0	0	0	5	0	0	0	0	0	0	0	0
06:33:00	0	0	0	0	5	0	0	0	0	0	0	2	0
06:34:00	0	0	0	0	2	0	0	0	0	0	0	4	0
06:35:00	0	0	0	0	4	0	0	0	0	0	0	3	0
06:36:00	0	0	0	0	2	0	0	0	0	0	0	3	0
06:37:00	0	0	0	0	4	0	0	0	0	0	0	2	0
06:38:00	0	0	0	0	2	0	0	0	0	0	0	0	0
06:39:00	0	0	0	0	3	0	0	0	0	0	0	0	0
06:40:00	0	0	0	0	1	0	0	0	0	0	0	0	0
06:41:00	0	0	0	0	1	0	0	0	0	0	0	0	0
06:42:00	0	0	0	0	3	0	0	0	0	0	0	2	0
06:43:00	0	0	0	0	3	0	0	0	0	0	0	0	0
06:44:00	0	0	0	0	3	0	0	0	0	0	0	0	0
06:45:00	0	0	0	0	3	0	0	0	0	0	0	0	0
06:46:00	0	0	0	0	5	0	0	0	0	0	0	4	0
06:47:00	0	0	0	0	4	0	0	0	0	0	0	5	0
06:48:00	0	0	0	0	2	0	0	0	0	0	0	8	0
06:49:00	0	0	0	0	3	0	0	0	0	0	0	5	0
06:50:00	0	0	0	0	6	0	0	0	0	0	0	4	0
06:51:00	0	0	0	0	2	0	0	0	0	0	0	7	0
06:52:00	0	0	0	0	3	0	0	0	0	0	0	7	0
06:53:00	0	0	0	0	4	0	0	0	0	0	0	2	0
06:54:00	0	0	0	0	3	0	0	0	0	0	0	0	0
06:55:00	0	0	0	0	2	0	0	0	0	0	0	0	0
06:56:00	0	0	0	0	6	0	0	0	0	0	0	0	0
06:57:00	0	0	0	0	4	0	0	0	0	0	0	0	0
06:58:00	0	0	0	0	3	0	0	0	0	0	0	0	0
06:59:00	0	0	0	0	4	0	0	0	0	0	0	0	0
07:00:00	0	0	0	0	3	0	0	0	0	0	0	3	0
07:01:00	0	0	0	0	2	0	0	0	0	0	0	5	0
07:02:00	0	0	0	0	5	0	0	0	0	0	0	5	0
07:03:00	0	0	0	0	6	2	0	0	0	0	0	1	0
07:04:00	0	0	0	0	6	4	0	0	0	0	0	2	0
07:05:00	0	0	0	0	5	4	0	0	0	0	0	0	0
07:06:00	0	0	0	0	6	3	0	0	0	0	0	0	0
07:07:00	0	0	0	0	4	6	0	0	0	0	0	0	0
07:08:00	0	0	0	0	7	5	0	0	0	0	1	0	0
07:09:00	0	0	0	0	4	7	0	0	0	0	0	0	0
07:10:00	0	0	0	0	4	1	0	0	0	0	0	0	0
07:11:00	0	0	0	0	4	0	0	0	0	0	6	0	0
07:12:00	0	0	0	0	5	0	0	0	0	0	6	4	0
07:13:00	0	0	0	0	4	2	0	0	0	0	3	1	0
07:14:00	0	0	0	0	2	5	0	0	0	0	1	6	0
07:15:00	0	0	0	0	4	3	0	0	0	0	0	2	0
07:16:00	0	0	0	0	5	5	0	0	0	0	0	4	0
07:17:00	0	0	0	0	5	7	0	0	0	0	0	2	0
07:18:00	0	0	0	0	3	6	0	0	0	0	0	2	0
07:19:00	0	0	0	0	6	5	0	0	0	0	0	1	0
07:20:00	0	0	0	0	5	5	0	0	0	0	0	2	0
07:21:00	0	0	0	0	3	3	0	0	0	0	0	7	0
07:22:00	0	0	0	0	3	5	0	0	0	0	0	1	0
07:23:00	0	0	0	0	2	4	0	0	0	0	0	1	0
07:24:00	0	0	0	0	6	4	0	0	0	0	0	0	0
07:25:00	0	0	0	0	5	3	0	0	0	0	0	0	0
07:26:00	0	0	0	0	5	6	0	0	0	0	0	5	0
07:27:00	0	0	0	0	4	5	0	0	0	0	0	3	0
07:28:00	0	0	0	0	2	3	0	0	0	0	0	2	0
07:29:00	0	0	0	0	2	2	0	0	0	0	0	0	0
07:30:00	0	0	0	0	6	2	0	0	0	0	0	0	0
07:31:00	0	0	0	0	5	4	0	0	0	0	0	0	0
07:32:00	0	0	0	0	6	0	0	0	0	0	0	0	0
07:33:00	0	0	0	0	4	0	0	0	0	0	0	8	0
07:34:00	0	0	0	0	3	0	0	0	0	0	0	1	0
07:35:00	0	0	0	0	5	0	0	0	0	0	0	3	0
07:36:00	0	0	0	0	2	0	0	0	0	0	0	7	0
07:37:00	0	0	0	0	4	0	0	0	0	0	0	1	0
07:38:00	0	0	0	0	3	0	0	0	0	0	0	2	0
07:39:00	0	0	0	0	3	0	0	0	0	0	0	1	0
07:40:00	0	0	0	0	4	0	0	0	0	0	0	4	0
07:41:00	0	0	0	0	5	0	0	0	0	0	0	5	0
07:42:00	0	0	0	0	3	0	0	0	0	0	0	3	0
07:43:00	0	0	0	0	0	1	0	0	0	0	0	0	0
07:44:00	0	0	0	0	0	4	0	0	0	0	0	0	0
07:45:00	0	0	0	0	0	6	0	0	0	0	0	0	0
07:46:00	0	0	0	0	0	6	0	0	0	0	0	2	0
07:47:00	0	0	0	0	0	3	0	0	0	0	0	11	0
07:48:00	0	0	0	0	0	0	0	0	0	0	0	0	0
07:49:00	0	0	0	0	0	3	0	0	0	0	0	0	0
07:50:00	0	0	0	0	2	4	0	0	0	0	0	0	0
07:51:00	0	0	0	0	6	8	0	0	0	0	0	0	0
07:52:00	0	0	0	0	4	0	0	0	0	0	0	0	0
07:53:00	0	0	0	0	6	0	0	0	0	0	0	0	0
07:54:00	0	0	0	0	6	6	0	0	0	0	0	0	0
07:55:00	0	0	0	0	6	7	0	0	0	0	0	0	0
07:56:00	0	0	0	0	9	3	0	0	0	0	0	0	0
07:57:00	0	0	0	0	9	3	0	0	0	0	0	0	0
07:58:00	0	0	0	0	8	6	0	0	0	0	0	0	0
07:59:00	0	0	0	0	7	4	0	0	0	0	0	0	0
08:00:00	0	0	0	0	8	4	0	0	0	0	0	0	0
08:01:00	0	0	0	0	6	4	0	0	0	0	0	0	0
08:02:00	0	0	0	0	7	0	0	0	0	0	0	0	0
08:03:00	0	0	0	0	8	3	0	0	0	0	0	0	0
08:04:00	0	0	0	0	7	4	0	0	0	0	0	0	0
08:05:00	0	0	0	0	7	3	0	0	0	0	0	1	0
08:06:00	0	0	0	0	4	4	0	0	0	0	0	0	0
08:07:00	0	0	0	0	7	5	0	0	0	0	0	0	0
08:08:00	0	0	0	0	10	3	0	0	0	0	0	0	0
08:09:00	0	0	0	0	8	4	0	0	0	0	0	0	0
08:10:00	0	0	0	0	9	3	0	0	0	0	0	1	0
08:11:00	0	0	0	0	9	2	0	0	0	0	0	2	0
08:12:00	0	0	0	0	7	6	0	0	0	0	0	3	0
08:13:00	0	0	0	0	8	4	0	0	0	0	0	3	0
08:14:00	0	0	0	0	10	3	0	0	0	0	0	5	0
08:15:00	0	0	0	0	6	3	0	0	0	0	0	2	0
08:16:00	0	0	0	0	8	6	0	0	0	0	0	2	0
08:17:00	0	0	0	0	10	5	0	0	0	0	0	8	0
08:18:00	0	0	0	0	6	4	0	0	0	0	0	3	0
08:19:00	0	0	0	0	8	2	0	0	0	0	0	0	0
08:20:00	0	0	0	0	5	0	0	0	0	0	0	0	0
08:21:00	0	0	0	0	7	4	0	0	0	0	0	5	0
08:22:00	0	0	0	0	8	3	0	0	0	0	0	4	0
08:23:00	0	0	0	0	6	2	0	0	0	0	0	5	0
08:24:00	0	0	0	0	8	5	0	0	0	0	0	1	0
08:25:00	0	0	0	0	8	3	0	0	0	0	0	5	0
08:26:00	0	0	0	0	7	5	0	0	0	0	0	2	0
08:27:00	0	0	0	0	7	4	0	0	0	0	0	4	0
08:28:00	0	0	0	0	8	5	0	0	0	0	0	0	0
08:29:00	0	0	0	0	7	7	0	0	0	0	0	2	0
08:30:00	0	0	0	0	9	2	0	0	0	0	0	4	0
08:31:00	0	0	0	0	8	5	0	0	0	0	0	2	0
08:32:00	0	0	0	0	8	0	0	0	0	0	0	2	0
08:33:00	0	0	0	0	0	6	0	0	0	0	0	0	0
08:34:00	0	10	0	0	0	3	0	0	0	0	0	0	0
08:35:00	0	21	0	0	0	6	0	0	0	0	0	1	0
08:36:00	0	0	0	0	0	4	0	0	0	0	0	2	0
08:37:00	0	0	0	0	0	5	0	0	0	0	0	0	0
08:38:00	0	0	0	0	0	5	0	0	0	0	0	3	0
08:39:00	0	0	0	0	2	5	0	0	0	0	0	0	0
08:40:00	0	0	0	0	6	4	0	0	0	0	0	2	0
08:41:00	0	0	0	0	6	4	0	0	0	0	0	2	0
08:42:00	0	0	0	0	8	3	0	0	0	0	0	0	0
08:43:00	0	0	0	0	6	5	0	0	0	0	0	3	0
08:44:00	0	0	0	0	8	5	0	0	0	0	0	3	0
08:45:00	0	0	0	0	10	4	0	0	0	0	0	6	0
08:46:00	0	0	0	0	5	2	0	0	0	0	0	6	0
08:47:00	0	0	0	0	7	3	0	0	0	0	0	11	0
08:48:00	0	0	0	0	4	4	0	0	0	0	0	7	0
08:49:00	0	0	0	0	6	6	0	0	0	0	0	3	0
08:50:00	0	0	0	0	9	1	0	0	0	0	0	6	0
08:51:00	0	0	0	0	5	0	0	0	0	0	0	3	0
08:52:00	0	0	0	0	7	5	0	0	0	0	0	6	0
08:53:00	0	0	0	0	6	6	0	0	0	0	0	5	0
08:54:00	0	0	0	0	6	4	0	0	0	0	0	7	0
08:55:00	0	0	0	0	6	4	0	0	0	0	0	6	0
08:56:00	0	0	0	0	6	6	0	0	0	0	0	5	0
08:57:00	0	0	0	0	6	4	0	0	0	0	0	5	0
08:58:00	0	0	0	0	4	5	0	0	0	0	0	0	0
08:59:00	0	0	0	0	4	1	0	0	0	0	0	0	0
09:00:00	0	0	0	0	6	5	0	0	0	0	0	5	0
09:01:00	0	0	0	0	6	5	0	0	0	0	0	5	0
09:02:00	0	0	0	0	7	6	0	0	0	0	0	0	0
09:03:00	0	0	0	0	4	4	0	0	0	0	0	0	0
09:04:00	0	0	0	0	8	4	0	0	0	0	0	0	0
09:05:00	0	0	0	0	7	5	0	0	0	0	0	0	0
09:06:00	0	0	0	0	5	2	0	0	0	0	0	0	0
09:07:00	0	0	0	0	6	0	0	0	0	0	0	0	0
09:08:00	0	0	0	0	0	0	0	0	0	0	0	0	0
09:09:00	0	0	0	0	7	0	0	0	0	0	0	0	0
09:10:00	0	0	0	0	8	5	0	0	0	0	0	0	0
09:11:00	0	0	0	0	10	3	0	0	0	0	0	0	0
09:12:00	0	0	0	0	4	0	0	0	0	0	0	0	0
09:13:00	0	0	0	0	5	0	0	0	0	0	0	0	0
09:14:00	0	0	0	0	9	0	0	0	0	0	0	6	0
09:15:00	0	0	0	0	4	0	0	0	0	0	0	2	0
09:16:00	0	0	0	0	5	0	0	0	0	0	0	4	0
09:17:00	0	0	0	0	6	0	0	0	0	0	0	0	0
09:18:00	0	0	0	0	7	0	0	0	0	0	0	3	0
09:19:00	0	0	0	0	7	0	0	0	0	0	0	0	0
09:20:00	0	0	0	0	5	0	0	0	0	0	0	3	0
09:21:00	0	0	0	0	3	0	0	0	0	0	0	0	0
09:22:00	0	0	0	0	5	0	0	0	0	0	0	0	0
09:23:00	0	0	0	0	7	0	0	0	0	0	0	0	0
09:24:00	0	0	0	0	5	0	0	0	0	0	0	0	0
09:25:00	0	0	0	0	7	0	0	0	0	0	0	0	0
09:26:00	0	0	0	0	3	4	0	0	0	0	0	0	0
09:27:00	0	0	0	0	7	6	0	0	0	0	0	0	0
09:28:00	0	0	0	0	7	1	0	0	0	0	0	0	0
09:29:00	0	0	0	0	6	8	0	0	0	0	0	0	0
09:30:00	0	0	0	0	4	3	0	0	0	0	0	0	0
09:31:00	0	0	0	0	8	0	0	0	0	0	0	0	0
09:32:00	0	0	0	0	2	6	0	0	0	0	0	0	0
09:33:00	0	0	0	0	8	4	0	0	0	0	0	0	0
09:34:00	0	0	0	0	7	5	0	0	0	0	0	0	0
09:35:00	0	0	0	0	7	1	0	0	0	0	0	0	0
09:36:00	0	0	0	0	6	2	0	0	0	0	0	29	0
09:37:00	0	0	0	0	5	6	0	0	0	0	0	0	0
09:38:00	0	0	0	0	9	4	0	0	0	0	0	2	0
09:39:00	0	0	0	0	6	4	0	0	0	0	0	4	0
09:40:00	0	0	0	0	7	4	0	0	0	0	0	0	0
09:41:00	0	0	0	0	7	7	0	0	0	0	0	5	0
09:42:00	0	0	0	0	2	4	0	0	0	0	0	4	0
09:43:00	0	0	0	0	0	5	0	0	0	0	0	3	0
09:44:00	0	0	0	0	7	1	0	0	0	0	0	4	0
09:45:00	0	0	0	0	4	0	0	0	0	0	0	4	0
09:46:00	0	0	0	0	6	5	0	0	0	0	0	3	0
09:47:00	0	0	0	0	4	5	0	0	0	0	0	0	0
09:48:00	0	0	0	0	4	6	0	0	0	0	0	7	0
09:49:00	0	0	0	0	6	6	0	0	0	0	0	3	0
09:50:00	0	0	0	0	2	5	0	0	0	0	0	0	0
09:51:00	0	0	0	0	2	5	0	0	0	0	0	0	0
09:52:00	0	0	0	0	6	5	0	0	0	0	0	3	0
09:53:00	0	0	0	0	5	5	0	0	0	0	0	2	0
09:54:00	0	0	0	0	2	4	0	0	0	0	0	5	0
09:55:00	0	0	0	0	5	5	0	0	0	0	0	4	0
09:56:00	0	0	0	0	5	3	0	0	0	0	0	3	0
09:57:00	0	0	0	0	4	0	0	0	0	0	0	10	0
09:58:00	0	0	0	0	4	0	0	0	0	0	0	6	0
09:59:00	0	0	0	0	0	0	0	0	0	0	0	4	0
10:00:00	0	0	0	0	0	0	0	0	0	0	0	2	0
10:01:00	0	0	0	0	1	4	0	0	0	0	0	0	0
10:02:00	0	0	0	0	5	4	0	0	0	0	0	4	0
10:03:00	0	0	0	0	8	6	0	0	0	0	0	4	0
10:04:00	0	0	0	0	6	6	0	0	0	0	0	0	0
10:05:00	0	0	0	0	7	9	0	0	0	0	0	0	0
10:06:00	0	0	0	0	7	2	0	0	0	0	0	0	0
10:07:00	0	0	0	0	8	4	0	0	0	0	0	0	0
10:08:00	0	0	0	0	4	0	0	0	0	0	0	0	0
10:09:00	0	0	0	0	0	0	0	0	0	0	0	37	0
10:10:00	0	0	0	0	9	0	0	0	0	0	0	0	0
10:11:00	0	0	0	0	7	0	0	0	0	0	0	2	0
10:12:00	0	0	0	0	4	0	0	0	0	0	0	2	0
10:13:00	0	0	0	0	8	0	0	0	0	0	0	3	0
10:14:00	0	0	0	0	4	0	0	0	0	0	0	4	0
10:15:00	0	0	0	0	5	0	0	0	0	0	0	1	0
10:16:00	0	0	0	0	4	0	0	0	0	0	0	0	0
10:17:00	0	0	0	0	5	1	0	0	0	0	0	0	0
10:18:00	0	0	0	0	5	3	0	0	0	0	0	0	0
10:19:00	0	0	0	0	5	5	0	0	0	0	0	0	0
10:20:00	0	0	0	0	5	3	0	0	0	0	0	0	0
10:21:00	0	0	0	0	5	6	0	0	0	0	0	0	0
10:22:00	0	0	0	0	5	4	0	0	0	0	0	4	0
10:23:00	0	0	0	0	4	6	0	0	0	0	0	21	0
10:24:00	0	0	0	0	5	5	0	0	0	0	0	44	0
10:25:00	0	0	0	0	5	3	0	0	0	0	0	15	0
10:26:00	0	0	0	0	5	5	0	0	0	0	0	3	0
10:27:00	0	0	0	0	5	6	0	0	0	0	0	1	0
10:28:00	0	0	0	0	3	4	0	0	0	0	0	8	0
10:29:00	0	0	0	0	1	4	0	0	2	0	0	2	0
10:30:00	0	0	0	0	0	0	0	0	2	0	0	0	0
10:31:00	0	0	0	0	0	0	0	0	2	0	0	0	0
10:32:00	0	0	0	0	0	0	0	0	2	0	0	0	0
10:33:00	0	0	0	0	0	0	0	0	1	0	0	0	0
10:34:00	0	0	0	0	0	0	0	0	0	0	0	0	0
10:35:00	0	0	0	0	0	0	0	0	3	0	0	0	0
10:36:00	0	0	0	0	0	2	0	0	0	0	0	0	0
10:37:00	0	0	0	0	0	3	0	0	0	0	0	0	0
10:38:00	0	0	0	0	0	3	0	0	0	0	0	0	0
10:39:00	0	0	0	0	0	7	0	0	0	0	0	3	0
10:40:00	0	0	0	0	0	5	0	0	0	0	0	0	0
10:41:00	0	0	0	0	6	2	0	0	0	0	0	0	0
10:42:00	0	0	0	0	10	0	0	0	0	0	0	14	0
10:43:00	0	0	0	0	8	0	0	0	0	0	0	0	0
10:44:00	0	0	0	0	8	0	0	0	0	0	0	1	0
10:45:00	0	0	0	0	4	6	0	0	0	0	0	1	0
10:46:00	0	0	0	0	5	4	0	0	0	0	0	3	0
10:47:00	0	0	0	0	7	4	0	0	0	0	0	3	0
10:48:00	0	0	0	0	8	6	0	0	0	0	0	6	0
10:49:00	0	0	0	0	2	6	0	0	0	0	0	3	0
10:50:00	0	0	0	0	9	5	0	0	0	0	0	2	0
10:51:00	0	0	0	0	4	6	0	0	0	0	0	3	0
10:52:00	0	0	0	0	9	5	0	0	0	0	0	2	0
10:53:00	0	0	0	0	6	4	0	0	0	0	0	4	0
10:54:00	0	0	0	0	7	6	0	0	0	0	0	2	0
10:55:00	0	0	0	0	6	5	0	0	0	0	0	0	0
10:56:00	0	0	0	0	5	5	0	0	0	0	0	0	0
10:57:00	0	0	0	0	7	4	0	0	0	0	0	0	0
10:58:00	0	0	0	0	7	7	0	0	0	0	0	0	0
10:59:00	0	0	0	0	6	5	0	0	0	0	0	0	0
11:00:00	0	0	0	0	7	5	0	0	0	0	0	0	0
11:01:00	0	0	0	0	9	4	0	0	0	0	0	0	0
11:02:00	0	0	0	0	5	6	0	0	0	0	0	0	0
11:03:00	0	0	0	0	8	5	0	0	0	0	0	0	0
11:04:00	0	0	0	0	4	5	0	0	0	0	0	0	0
11:05:00	0	0	0	0	6	6	0	0	0	0	0	0	0
11:06:00	0	0	0	0	4	5	0	0	0	0	0	0	0
11:07:00	0	0	0	0	8	1	0	0	0	0	0	6	0
11:08:00	0	0	0	0	6	0	0	0	0	0	0	5	0
11:09:00	0	0	0	0	8	0	0	0	0	0	0	3	0
11:10:00	0	0	0	0	8	0	0	0	0	0	0	5	0
11:11:00	0	0	0	0	6	6	0	0	0	0	0	5	0
11:12:00	0	0	0	0	6	4	0	0	0	0	0	2	0
11:13:00	0	0	0	0	6	5	0	0	0	0	0	5	0
11:14:00	0	0	0	0	7	6	0	0	0	0	0	3	0
11:15:00	0	0	0	0	7	6	0	0	0	0	0	2	0
11:16:00	0	0	0	0	6	3	0	0	0	0	0	2	0
11:17:00	0	0	0	0	8	5	0	0	0	0	0	3	0
11:18:00	0	0	0	0	4	8	0	0	0	0	0	6	0
11:19:00	0	0	0	0	6	4	0	0	0	0	0	3	0
11:20:00	0	0	0	0	8	5	0	0	0	0	0	4	0
11:21:00	0	0	0	0	7	5	0	0	0	0	0	2	0
11:22:00	0	0	0	0	2	2	0	0	0	0	0	5	0
11:23:00	0	0	0	0	8	0	0	0	0	0	0	4	0
11:24:00	0	0	0	0	7	0	0	0	0	0	0	1	0
11:25:00	0	0	0	0	7	0	0	0	0	0	0	4	0
11:26:00	0	0	0	0	8	0	0	0	0	0	0	5	0
11:27:00	0	0	0	0	6	0	0	0	0	0	0	4	0
11:28:00	0	0	0	0	8	0	0	0	0	0	0	3	0
11:29:00	0	0	0	0	8	0	0	0	0	0	0	0	0
11:30:00	0	0	0	0	7	0	0	0	0	18	0	0	0
11:31:00	0	0	0	0	3	0	0	0	0	11	0	0	0
11:32:00	0	0	0	0	7	0	1	0	0	0	0	0	0
11:33:00	0	0	0	0	4	0	2	0	0	0	0	0	0
11:34:00	0	0	0	0	6	0	6	0	0	0	0	0	0
11:35:00	0	0	0	0	8	0	1	0	0	0	0	0	0
11:36:00	0	0	0	0	3	0	2	0	0	0	0	0	0
11:37:00	0	0	0	0	6	0	2	0	0	3	0	0	0
11:38:00	0	0	0	0	3	0	3	0	0	0	0	0	0
11:39:00	0	0	0	0	3	1	0	0	0	0	0	0	0
11:40:00	0	0	0	0	0	4	2	0	0	0	0	0	0
11:41:00	0	0	0	0	0	4	1	0	0	0	0	0	0
11:42:00	0	0	0	0	2	7	0	0	0	0	0	0	0
11:43:00	0	0	0	0	1	0	3	0	0	0	0	0	0
11:44:00	0	0	0	0	0	0	4	0	0	0	0	0	0
11:45:00	0	0	0	0	0	2	5	0	0	0	0	0	0
11:46:00	0	0	0	0	1	6	2	0	0	1	0	0	0
11:47:00	0	0	0	0	7	5	1	0	0	4	0	0	0
11:48:00	0	0	0	0	12	0	1	0	0	4	0	0	0
11:49:00	0	0	0	0	9	2	3	0	0	0	0	0	0
11:50:00	0	0	0	0	7	6	6	0	0	5	0	0	0
11:51:00	0	0	0	0	7	4	0	0	0	14	0	0	0
11:52:00	0	0	0	0	7	4	6	0	0	3	0	0	0
11:53:00	0	0	0	0	6	0	4	0	0	8	0	0	0
11:54:00	0	0	0	0	4	0	4	0	0	35	0	0	0
11:55:00	0	0	0	0	2	0	4	0	0	10	0	0	0
11:56:00	0	0	0	0	0	0	5	0	0	11	0	0	0
11:57:00	0	0	0	0	0	0	3	0	0	0	0	0	0
11:58:00	0	0	0	0	0	0	2	0	0	0	0	6	0
11:59:00	0	0	0	0	0	0	0	0	0	0	0	3	0
12:00:00	0	0	0	0	0	0	5	0	0	0	0	6	0
12:01:00	0	0	0	0	4	0	1	0	0	2	0	5	0
12:02:00	0	0	0	0	9	0	2	0	0	0	0	2	0
12:03:00	0	0	0	0	2	0	4	0	0	0	0	5	0
12:04:00	0	0	0	0	0	0	2	0	0	0	0	3	0
12:05:00	0	0	0	0	0	0	3	0	0	0	0	4	0
12:06:00	0	0	0	0	0	0	3	0	0	0	0	4	0
12:07:00	0	0	0	0	0	0	4	0	0	0	0	5	0
12:08:00	0	0	0	0	0	0	2	0	0	0	0	4	0
12:09:00	0	0	0	0	1	0	2	0	0	5	0	1	0
12:10:00	0	0	0	0	1	0	3	0	0	0	0	0	0
12:11:00	0	0	0	0	7	5	3	0	0	0	0	0	0
12:12:00	0	0	0	0	7	4	1	0	0	0	0	0	0
12:13:00	0	0	0	0	7	6	2	0	0	0	0	0	0
12:14:00	0	0	0	0	5	7	3	0	0	0	0	0	0
12:15:00	0	0	0	0	4	5	0	0	0	0	0	0	0
12:16:00	0	0	0	0	3	5	2	0	0	0	0	0	0
12:17:00	0	0	0	0	1	4	0	0	0	0	0	0	0
12:18:00	0	0	0	0	7	4	2	0	0	0	0	0	0
12:19:00	0	0	0	0	4	6	3	0	0	0	0	0	0
12:20:00	0	0	0	0	0	5	5	0	0	0	0	0	0
12:21:00	0	0	0	0	0	6	2	0	0	0	0	0	0
12:22:00	0	0	0	0	0	6	1	0	0	3	0	0	0
12:23:00	0	0	0	0	0	5	5	0	0	0	0	0	0
12:24:00	0	0	0	0	0	4	3	0	0	0	0	0	0
12:25:00	0	0	0	0	0	3	1	0	0	0	0	0	0
12:26:00	0	0	0	0	0	5	2	1	0	0	0	5	0
12:27:00	0	0	0	0	0	6	0	4	0	0	0	4	0
12:28:00	0	0	0	0	0	5	0	5	0	0	0	6	0
12:29:00	0	0	0	0	0	3	0	1	0	0	0	4	0
12:30:00	0	0	0	0	0	4	0	2	0	0	0	6	0
12:31:00	0	0	0	0	0	3	0	0	0	2	0	6	0
12:32:00	0	0	0	0	0	4	0	1	0	0	0	5	0
12:33:00	0	0	0	0	0	6	0	1	0	0	0	7	0
12:34:00	0	0	0	0	0	5	0	1	0	0	0	4	0
12:35:00	0	0	0	0	0	3	3	0	0	0	0	3	0
12:36:00	0	0	0	0	0	0	1	0	0	2	0	4	0
12:37:00	0	0	0	0	0	1	3	1	0	6	0	4	0
12:38:00	0	0	0	0	0	4	3	0	0	0	0	0	0
12:39:00	0	0	0	0	0	3	1	0	0	0	0	0	0
12:40:00	0	0	0	0	0	6	4	1	0	2	0	0	0
12:41:00	0	0	0	0	0	4	3	0	2	2	0	0	0
12:42:00	0	0	0	0	0	5	1	0	0	3	0	0	0
12:43:00	0	0	0	0	0	4	1	0	0	0	0	0	0
12:44:00	0	0	0	0	0	3	3	1	0	0	0	0	0
12:45:00	0	0	0	0	0	4	3	1	0	0	0	0	0
12:46:00	0	0	0	0	0	2	6	2	1	0	0	0	0
12:47:00	0	0	0	0	0	3	4	0	3	0	0	0	0
12:48:00	0	0	0	0	0	3	4	0	2	0	0	0	0
12:49:00	0	0	0	0	0	0	4	0	0	0	0	0	0
12:50:00	0	0	0	0	0	0	3	0	0	0	0	0	0
12:51:00	0	0	0	0	0	0	5	0	0	0	0	0	0
12:52:00	0	0	0	0	0	0	2	0	0	0	0	0	0
12:53:00	0	0	0	0	0	0	3	0	0	0	0	0	0
12:54:00	0	0	0	0	0	0	3	0	0	0	0	0	0
12:55:00	0	0	0	0	0	0	1	0	0	0	0	0	0
12:56:00	0	0	0	0	0	0	1	0	0	0	0	12	0
12:57:00	0	0	0	0	0	0	0	0	0	0	0	3	0
12:58:00	0	0	0	0	0	0	4	0	1	0	0	4	0
12:59:00	0	0	0	0	0	0	2	0	1	0	0	2	0
13:00:00	0	0	0	0	0	0	2	0	0	0	0	9	0
13:01:00	0	0	0	0	0	0	0	0	0	0	0	8	0
13:02:00	0	0	0	0	0	0	0	0	3	0	0	6	0
13:03:00	0	0	0	0	0	0	0	0	1	0	0	4	0
13:04:00	0	0	0	0	0	0	0	0	0	0	0	3	0
13:05:00	0	0	0	0	0	0	0	0	0	0	0	0	0
13:06:00	0	0	0	0	0	0	0	0	0	0	0	0	0
13:07:00	0	0	0	0	0	0	0	0	0	0	0	0	0
13:08:00	0	0	0	0	0	4	5	0	0	0	0	0	0
13:09:00	0	0	0	0	0	2	2	0	0	0	0	0	0
13:10:00	0	0	0	0	0	0	2	0	0	0	0	0	0
13:11:00	0	0	0	0	0	2	1	0	0	0	0	0	0
13:12:00	0	0	0	0	0	8	3	0	2	0	0	0	0
13:13:00	0	0	0	0	0	6	1	0	0	0	0	0	0
13:14:00	0	0	0	0	0	7	2	0	0	0	0	0	0
13:15:00	0	0	0	0	0	6	3	0	0	0	0	0	0
13:16:00	0	0	0	0	0	5	1	0	0	0	0	0	0
13:17:00	0	0	0	0	0	2	1	0	0	0	0	0	0
13:18:00	0	0	0	0	0	6	5	0	0	0	0	0	0
13:19:00	0	0	0	0	0	0	0	0	0	2	0	0	0
13:20:00	0	0	0	0	0	0	1	0	0	1	0	0	0
13:21:00	0	0	0	0	0	0	3	0	0	1	0	0	0
13:22:00	0	0	0	0	0	3	2	0	0	0	0	0	0
13:23:00	0	0	0	0	0	3	5	0	0	0	0	0	0
13:24:00	0	0	0	0	0	4	4	0	0	3	0	0	0
13:25:00	0	0	0	0	0	6	4	0	0	0	0	0	0
13:26:00	0	0	0	0	0	6	4	0	0	0	0	0	0
13:27:00	0	0	0	0	0	7	4	0	0	0	0	0	0
13:28:00	0	0	0	0	0	4	6	0	0	0	0	0	0
13:29:00	0	0	0	0	0	5	1	0	0	0	0	0	0
13:30:00	0	0	0	0	0	4	2	0	0	3	0	0	0
13:31:00	0	0	0	0	0	5	0	0	0	0	0	0	0
13:32:00	0	0	0	0	0	3	0	0	0	3	0	0	0
13:33:00	0	0	0	0	0	2	0	0	0	0	0	0	0
13:34:00	0	0	0	0	0	5	0	0	0	4	0	0	0
13:35:00	0	0	0	0	0	7	0	0	0	3	0	0	0
13:36:00	0	0	0	0	0	4	0	0	0	3	0	0	0
13:37:00	0	0	0	0	0	0	0	0	0	2	0	0	0
13:38:00	0	0	0	0	0	0	0	0	0	2	0	0	0
13:39:00	0	0	0	0	0	0	0	0	0	1	0	0	0
13:40:00	0	0	0	0	0	0	0	0	0	3	0	0	0
13:41:00	0	0	0	0	0	0	3	0	0	0	0	0	0
13:42:00	0	0	0	0	0	0	9	0	0	0	0	0	0
13:43:00	0	0	0	0	0	0	2	0	0	0	0	0	0
13:44:00	0	0	0	0	0	0	0	0	0	0	0	0	0
13:45:00	0	0	0	0	0	0	2	0	0	0	0	0	0
13:46:00	0	0	0	0	0	0	6	0	0	0	0	0	0
13:47:00	0	0	0	0	0	0	3	0	0	1	0	0	0
13:48:00	0	0	0	0	0	0	2	0	0	4	0	4	0
13:49:00	0	0	0	0	0	0	10	1	0	4	0	6	0
13:50:00	0	0	0	0	0	0	5	1	0	0	0	2	0
13:51:00	0	0	0	0	0	0	1	0	0	2	0	0	0
13:52:00	0	0	0	0	0	0	9	0	0	2	0	0	0
13:53:00	0	0	0	0	0	0	5	0	0	2	0	0	0
13:54:00	0	0	0	0	0	0	5	0	0	1	0	0	0
13:55:00	0	0	0	0	0	0	6	0	0	2	0	0	0
13:56:00	0	0	0	0	0	0	1	0	0	4	0	0	0
13:57:00	5	0	0	0	0	0	7	0	0	2	0	0	0
13:58:00	0	0	0	0	0	0	10	0	0	2	0	0	0
13:59:00	24	0	0	0	0	0	6	0	0	1	0	0	0
14:00:00	1	0	0	0	0	0	1	0	0	1	0	0	0
14:01:00	0	0	0	0	0	0	7	0	0	0	0	0	0
14:02:00	0	0	0	0	0	0	8	0	0	0	0	0	0
14:03:00	16	0	0	0	0	0	4	0	0	0	0	0	0
14:04:00	0	0	0	0	0	0	3	0	0	0	0	0	0
14:05:00	9	0	0	0	0	0	1	0	0	5	0	0	0
14:06:00	0	0	0	0	0	0	5	0	0	3	0	0	0
14:07:00	0	0	0	0	0	0	4	0	0	4	0	0	0
14:08:00	0	0	0	0	0	0	3	0	0	2	0	0	0
14:09:00	0	0	0	0	0	0	4	0	0	2	0	0	0
14:10:00	1	0	0	0	0	0	3	0	0	2	0	0	0
14:11:00	0	0	0	0	0	0	7	3	0	2	0	0	0
14:12:00	0	0	0	0	0	0	7	0	0	1	0	0	0
14:13:00	1	0	0	0	0	0	4	0	0	2	0	0	0
14:14:00	0	0	0	0	0	0	6	0	0	1	0	0	0
14:15:00	2	0	0	0	0	2	2	0	0	2	0	0	0
14:16:00	0	0	0	0	0	4	1	2	0	5	0	0	0
14:17:00	3	0	0	0	0	7	5	0	0	2	0	0	0
14:18:00	0	0	0	0	0	2	2	0	0	1	0	0	0
14:19:00	1	0	0	0	0	0	6	1	0	3	0	0	0
14:20:00	0	0	0	0	0	0	4	1	0	3	0	0	0
14:21:00	0	0	0	0	0	0	5	0	0	3	0	0	0
14:22:00	0	0	0	0	0	0	6	0	0	2	0	0	0
14:23:00	0	0	0	0	0	4	7	0	0	6	0	0	0
14:24:00	0	0	0	0	0	7	3	0	0	3	0	0	0
14:25:00	0	0	0	0	0	6	5	0	0	1	0	0	0
14:26:00	0	0	0	0	0	4	7	0	0	2	0	0	0
14:27:00	7	0	0	0	0	6	5	0	0	2	0	0	0
14:28:00	37	0	0	0	0	4	52	0	0	4	0	0	0
14:29:00	1	0	0	0	0	3	8	0	0	6	0	0	0
14:30:00	0	0	0	0	0	6	12	0	0	4	0	0	0
14:31:00	0	0	0	0	0	5	58	0	0	3	0	0	0
14:32:00	0	0	0	0	0	4	12	0	0	3	0	0	0
14:33:00	0	0	0	0	0	5	0	0	0	3	0	0	0
14:34:00	0	0	0	0	0	12	0	0	0	2	0	0	0
14:35:00	0	0	0	0	0	5	0	0	0	3	0	0	0
14:36:00	0	0	0	0	0	5	0	0	0	4	0	0	0
14:37:00	0	0	0	0	0	4	0	0	0	2	0	0	0
14:38:00	0	0	0	0	0	4	0	0	0	4	0	0	0
14:39:00	0	0	0	0	0	0	0	0	0	1	0	0	0
14:40:00	0	0	0	0	0	0	0	0	0	3	0	0	0
14:41:00	0	0	0	0	0	0	0	0	0	5	0	0	0
14:42:00	0	0	0	0	0	0	0	0	0	3	0	0	0
14:43:00	0	0	0	0	0	0	0	0	0	4	0	0	0
14:44:00	0	0	0	0	0	0	1	0	0	2	0	0	0
14:45:00	3	0	0	0	0	0	3	0	0	2	0	0	0
14:46:00	1	0	0	0	0	0	0	0	0	5	0	0	0
14:47:00	0	0	0	0	0	0	0	0	0	3	0	0	0
14:48:00	3	0	0	0	0	0	2	0	0	2	0	0	0
14:49:00	2	0	0	0	0	0	1	0	0	2	0	0	0
14:50:00	2	0	0	0	0	0	0	0	0	2	0	0	0
14:51:00	2	0	0	0	0	0	4	0	0	5	0	0	0
14:52:00	3	0	0	0	0	0	4	0	0	4	0	0	0
14:53:00	3	0	0	0	0	0	2	0	0	5	0	0	0
14:54:00	3	0	0	0	0	0	5	0	0	4	0	0	0
14:55:00	1	0	0	0	0	0	4	0	0	1	0	0	0
[truncated: 47,527 more rows]
